# Supplementary material for: (2,2′-Dimethyl-4,4′-bi-1,3-thia­zole-κ2 N,N′)diiodidomercury(II)
Source: Acta Crystallogr Sect E Struct Rep Online. 2010 Jul 31;66(Pt 8):m1023. doi: 10.1107/S1600536810029302 (PMC3007489; doi:10.1107/S1600536810029302)
Supplement: Supplementary file 1 [file e-66-m1023-sup1.cif]

##############################################################################
###                                                                        ###
###        Electronic paper (Acta Crystallographica Section E)             ###
###                                                                        ###
##############################################################################
#                                                                            #
# This CIF contains the data in a paper accepted for publication in Acta     #
# Crystallographica Section E. It conforms to the requirements of Notes      #
# for Authors for Section E, and has been peer reviewed under the auspices   #
# of the IUCr Commission on Journals.                                        #
#                                                                            #
# Full details of the Crystallographic Information File format               #
# are given in the paper "The Crystallographic Information File (CIF):       #
# a New Standard Archive File for Crystallography" by S. R. Hall, F. H.      #
# Allen and I. D. Brown [Acta Cryst. (1991), A47, 655-685].                  #
#                                                                            #
# The current version of the core CIF dictionary is obtainable from          #
# ftp://ftp.iucr.org/pub/cif_core.dic. The current version number is 2.4.    #
#                                                                            #
# Software is freely available for graphical display of the structure(s) in  #
# this CIF.  For information consult the CIF home page http://www.iucr.org/  #
# cif/home.html                                                              #
#                                                                            #
# This file may be used for bona fide research purposes within the           #
# scientific community so long as proper attribution is given to the journal # 
# article from which it was obtained.                                        #
#                                                                            #
##############################################################################
                                             
data_I
_audit_creation_method     SHELXL-97
_journal_date_recd_electronic     2010-07-18
_journal_date_accepted     2010-07-22
_journal_name_full     'Acta Crystallographica, Section E'
_journal_year     2010
_journal_volume     66
_journal_issue      8
_journal_page_first     m1023
_journal_page_last     m1023
_journal_paper_category     QM
_journal_coeditor_code     HY2334
_publ_contact_author
;
  'Abedi, Anita'
   Department of Chemistry
   Islamic Azad University
   North Tehran Branch
   Tehran
   Iran
;
_publ_contact_author_email     'anita_abedi@yahoo.com'
_publ_contact_author_fax     '0098 021 22081631'
_publ_contact_author_phone     '0098 021 22262563'
_publ_section_title
;
(2,2'-Dimethyl-4,4'-bi-1,3-thiazole-\k^2^<i>N</i>,<i>N</i>')diiodidomercury(II)
;
loop_
    _publ_author_name
    _publ_author_address
    'Abedi, Anita'
;      Department of Chemistry
       Islamic Azad University
       North Tehran Branch
       Tehran
       Iran
;
    'Yahyazade Bali, Effat'
;      Department of Chemistry
       Islamic Azad University
       North Tehran Branch
       Tehran
       Iran
;
_chemical_name_systematic
;
(2,2'-Dimethyl-4,4'-bi-1,3-thiazole-\k^2^<i>N</i>,<i>N</i>')diiodidomercury(II)
;
_chemical_name_common     ?
_chemical_formula_moiety     'C8 H8 Hg I2 N2 S2'
_chemical_formula_sum     'C8 H8 Hg I2 N2 S2'
_chemical_formula_iupac     '[Hg I2 (C8 H8 N2 S2)]'
_chemical_formula_weight     650.67
_chemical_melting_point     ?
_symmetry_cell_setting     orthorhombic
_symmetry_space_group_name_H-M     'P b c a'
_space_group_name_Hall     '-P 2ac 2ab'
loop_
    _symmetry_equiv_pos_as_xyz
    'x, y, z'
    '-x+1/2, -y, z+1/2'
    '-x, y+1/2, -z+1/2'
    'x+1/2, -y+1/2, -z'
    '-x, -y, -z'
    'x-1/2, y, -z-1/2'
    'x, -y-1/2, z-1/2'
    '-x-1/2, y-1/2, z'
_cell_length_a     12.9059(10)
_cell_length_b     14.8605(11)
_cell_length_c     14.9432(11)
_cell_angle_alpha     90.00
_cell_angle_beta     90.00
_cell_angle_gamma     90.00
_cell_volume     2865.9(4)
_cell_formula_units_Z     8
_cell_measurement_reflns_used     4823
_cell_measurement_theta_min     4
_cell_measurement_theta_max     27
_cell_measurement_temperature     100(2)
_exptl_crystal_description     prism
_exptl_crystal_colour     colorless
_exptl_crystal_size_max     0.18
_exptl_crystal_size_mid     0.16
_exptl_crystal_size_min     0.11
_exptl_crystal_density_diffrn     3.016
_exptl_crystal_density_meas     ?
_exptl_crystal_density_method     'not measured'
_exptl_crystal_F_000     2304
_exptl_absorpt_coefficient_mu     15.314
_exptl_absorpt_correction_type     multi-scan
_exptl_absorpt_process_details     '(SADABS; Bruker, 2001)'
_exptl_absorpt_correction_T_min     0.085
_exptl_absorpt_correction_T_max     0.191
_diffrn_ambient_temperature     100(2)
_diffrn_radiation_type     MoK\a
_diffrn_radiation_wavelength     0.71073
_diffrn_radiation_source     'fine-focus sealed tube'
_diffrn_radiation_monochromator     graphite
_diffrn_measurement_device_type     'Bruker APEXII CCD'
_diffrn_measurement_method     '\f and \w scans'
_diffrn_detector_area_resol_mean     ?
_diffrn_reflns_number     27850
_diffrn_reflns_av_R_equivalents     0.0603
_diffrn_reflns_av_sigmaI/netI     0.0294
_diffrn_reflns_theta_min     2.50
_diffrn_reflns_theta_max     27.00
_diffrn_reflns_theta_full     27.00
_diffrn_measured_fraction_theta_max     1.000
_diffrn_measured_fraction_theta_full     1.000
_diffrn_reflns_limit_h_min     -16
_diffrn_reflns_limit_h_max     16
_diffrn_reflns_limit_k_min     -18
_diffrn_reflns_limit_k_max     18
_diffrn_reflns_limit_l_min     -19
_diffrn_reflns_limit_l_max     19
_diffrn_standards_number     ?
_diffrn_standards_interval_count     ?
_diffrn_standards_interval_time     ?
_diffrn_standards_decay_%     ?
_reflns_number_total     3135
_reflns_number_gt     2746
_reflns_threshold_expression     'I>2\s(I)'
_refine_ls_structure_factor_coef     Fsqd
_refine_ls_matrix_type     full
_refine_ls_R_factor_all     0.0322
_refine_ls_R_factor_gt     0.0247
_refine_ls_wR_factor_gt     0.0544
_refine_ls_wR_factor_ref     0.0575
_refine_ls_goodness_of_fit_ref     1.000
_refine_ls_restrained_S_all     1.000
_refine_ls_number_reflns     3135
_refine_ls_number_parameters     138
_refine_ls_number_restraints     0
_refine_ls_hydrogen_treatment     constr
_refine_ls_weighting_scheme     calc
_refine_ls_weighting_details
         'calc w=1/[\s^2^(Fo^2^)+(0.0300P)^2^+3.0000P] where P=(Fo^2^+2Fc^2^)/3'
_atom_sites_solution_hydrogens     geom
_atom_sites_solution_primary     direct
_atom_sites_solution_secondary     difmap
_refine_ls_shift/su_max     0.002
_refine_ls_shift/su_mean     0.000
_refine_diff_density_max     0.737
_refine_diff_density_min     -1.360
_refine_ls_extinction_method     none
_refine_ls_extinction_coef     ?
loop_
    _atom_type_symbol
    _atom_type_description
    _atom_type_scat_dispersion_real
    _atom_type_scat_dispersion_imag
    _atom_type_scat_source
    'C' 'C' 0.0033 0.0016
                         'International Tables Vol C Tables 4.2.6.8 and 6.1.1.4'
    'H' 'H' 0.0000 0.0000
                         'International Tables Vol C Tables 4.2.6.8 and 6.1.1.4'
    'N' 'N' 0.0061 0.0033
                         'International Tables Vol C Tables 4.2.6.8 and 6.1.1.4'
    'S' 'S' 0.1246 0.1234
                         'International Tables Vol C Tables 4.2.6.8 and 6.1.1.4'
    'I' 'I' -0.4742 1.8119
                         'International Tables Vol C Tables 4.2.6.8 and 6.1.1.4'
    'Hg' 'Hg' -2.3894 9.2266
                         'International Tables Vol C Tables 4.2.6.8 and 6.1.1.4'
_computing_data_collection     'APEX2 (Bruker, 2007)'
_computing_cell_refinement     'SAINT-Plus (Bruker, 2007)'
_computing_data_reduction     'SAINT-Plus (Bruker, 2007)'
_computing_structure_solution     'SHELXTL (Sheldrick, 2008)'
_computing_structure_refinement     'SHELXTL (Sheldrick, 2008)'
_computing_molecular_graphics     'SHELXTL (Sheldrick, 2008)'
_computing_publication_material     'SHELXTL (Sheldrick, 2008)'
loop_
    _atom_site_type_symbol
    _atom_site_label
    _atom_site_fract_x
    _atom_site_fract_y
    _atom_site_fract_z
    _atom_site_U_iso_or_equiv
    _atom_site_adp_type
    _atom_site_calc_flag
    _atom_site_refinement_flags
    _atom_site_occupancy
    _atom_site_disorder_assembly
    _atom_site_disorder_group
    Hg Hg1 0.510845(16) 0.378820(14) 0.225249(14) 0.01739(7) Uani d . 1 . .
    I I1 0.59477(3) 0.23923(3) 0.14062(3) 0.02478(10) Uani d . 1 . .
    I I2 0.46410(3) 0.41700(2) 0.39435(2) 0.02213(9) Uani d . 1 . .
    S S1 0.61688(11) 0.68779(9) 0.15627(10) 0.0197(3) Uani d . 1 . .
    S S2 0.24214(11) 0.45250(10) 0.00224(9) 0.0209(3) Uani d . 1 . .
    N N1 0.5553(3) 0.5267(3) 0.1740(3) 0.0169(9) Uani d . 1 . .
    N N2 0.3846(3) 0.4293(3) 0.1177(3) 0.0158(9) Uani d . 1 . .
    C C1 0.6287(4) 0.5813(4) 0.2004(4) 0.0177(11) Uani d . 1 . .
    C C2 0.5076(4) 0.6562(4) 0.1008(4) 0.0203(12) Uani d . 1 . .
    H H2A 0.4678 0.6948 0.0637 0.024 Uiso calc R 1 . .
    C C3 0.4849(4) 0.5682(4) 0.1169(4) 0.0181(11) Uani d . 1 . .
    C C4 0.3987(4) 0.5150(4) 0.0821(3) 0.0166(11) Uani d . 1 . .
    C C5 0.3287(4) 0.5378(4) 0.0189(4) 0.0186(11) Uani d . 1 . .
    H H5A 0.3278 0.5936 -0.0121 0.022 Uiso calc R 1 . .
    C C6 0.3056(4) 0.3887(4) 0.0811(4) 0.0177(11) Uani d . 1 . .
    C C7 0.7144(5) 0.5550(4) 0.2603(4) 0.0271(13) Uani d . 1 . .
    H H7A 0.6860 0.5350 0.3178 0.041 Uiso calc R 1 . .
    H H7B 0.7602 0.6066 0.2700 0.041 Uiso calc R 1 . .
    H H7C 0.7537 0.5057 0.2330 0.041 Uiso calc R 1 . .
    C C8 0.2714(5) 0.2959(4) 0.1047(4) 0.0260(13) Uani d . 1 . .
    H H8A 0.2584 0.2923 0.1692 0.039 Uiso calc R 1 . .
    H H8B 0.3257 0.2528 0.0882 0.039 Uiso calc R 1 . .
    H H8C 0.2076 0.2815 0.0721 0.039 Uiso calc R 1 . .
loop_
    _atom_site_aniso_label
    _atom_site_aniso_U_11
    _atom_site_aniso_U_22
    _atom_site_aniso_U_33
    _atom_site_aniso_U_12
    _atom_site_aniso_U_13
    _atom_site_aniso_U_23
    Hg1 0.01885(11) 0.01823(11) 0.01509(11) 0.00215(8) -0.00002(8) 0.00063(8)
    I1 0.0298(2) 0.0248(2) 0.01979(19) 0.01150(16) 0.00339(16) 0.00036(15)
    I2 0.0271(2) 0.0226(2) 0.01672(18) 0.00144(15) 0.00188(14) -0.00428(14)
    S1 0.0204(7) 0.0173(7) 0.0214(7) 0.0005(5) -0.0012(5) 0.0021(5)
    S2 0.0201(7) 0.0259(8) 0.0166(7) 0.0026(5) -0.0042(5) 0.0006(6)
    N1 0.018(2) 0.019(2) 0.013(2) 0.0015(18) 0.0012(18) 0.0033(18)
    N2 0.016(2) 0.018(2) 0.013(2) 0.0047(17) 0.0009(17) -0.0022(18)
    C1 0.018(3) 0.021(3) 0.014(3) 0.002(2) 0.000(2) 0.000(2)
    C2 0.015(3) 0.025(3) 0.021(3) 0.005(2) 0.000(2) -0.001(2)
    C3 0.017(3) 0.026(3) 0.011(3) 0.005(2) 0.004(2) 0.001(2)
    C4 0.015(3) 0.022(3) 0.013(3) 0.002(2) 0.001(2) -0.003(2)
    C5 0.020(3) 0.018(3) 0.018(3) 0.002(2) 0.007(2) -0.003(2)
    C6 0.018(3) 0.019(3) 0.016(3) 0.004(2) 0.001(2) -0.005(2)
    C7 0.027(3) 0.027(3) 0.028(3) -0.004(2) -0.010(3) 0.006(3)
    C8 0.028(3) 0.023(3) 0.027(3) -0.001(2) -0.007(3) 0.000(3)
loop_
    _geom_bond_atom_site_label_1
    _geom_bond_atom_site_label_2
    _geom_bond_site_symmetry_2
    _geom_bond_distance
    _geom_bond_publ_flag
    Hg1 N1 . 2.397(4) y
    Hg1 N2 . 2.408(4) y
    Hg1 I1 . 2.6600(4) y
    Hg1 I2 . 2.6592(4) y
    S1 C2 . 1.701(6) ?
    S1 C1 . 1.721(6) ?
    S2 C5 . 1.708(6) ?
    S2 C6 . 1.720(6) ?
    N1 C1 . 1.309(7) ?
    N1 C3 . 1.390(7) ?
    N2 C6 . 1.304(7) ?
    N2 C4 . 1.393(7) ?
    C1 C7 . 1.475(8) ?
    C2 C3 . 1.361(8) ?
    C2 H2A . 0.9500 ?
    C3 C4 . 1.462(8) ?
    C4 C5 . 1.349(7) ?
    C5 H5A . 0.9500 ?
    C6 C8 . 1.491(8) ?
    C7 H7A . 0.9800 ?
    C7 H7B . 0.9800 ?
    C7 H7C . 0.9800 ?
    C8 H8A . 0.9800 ?
    C8 H8B . 0.9800 ?
    C8 H8C . 0.9800 ?
loop_
    _geom_angle_atom_site_label_1
    _geom_angle_atom_site_label_2
    _geom_angle_atom_site_label_3
    _geom_angle_site_symmetry_1
    _geom_angle_site_symmetry_3
    _geom_angle
    _geom_angle_publ_flag
    N1 Hg1 N2 . . 70.32(15) ?
    N1 Hg1 I2 . . 99.35(11) ?
    N2 Hg1 I2 . . 114.46(10) ?
    N1 Hg1 I1 . . 117.74(11) ?
    N2 Hg1 I1 . . 101.61(10) ?
    I2 Hg1 I1 . . 135.280(14) ?
    C2 S1 C1 . . 90.4(3) ?
    C5 S2 C6 . . 89.9(3) ?
    C1 N1 C3 . . 112.5(5) ?
    C1 N1 Hg1 . . 130.2(4) ?
    C3 N1 Hg1 . . 116.5(3) ?
    C6 N2 C4 . . 111.4(4) ?
    C6 N2 Hg1 . . 131.7(4) ?
    C4 N2 Hg1 . . 116.9(3) ?
    N1 C1 C7 . . 124.1(5) ?
    N1 C1 S1 . . 113.0(4) ?
    C7 C1 S1 . . 122.9(4) ?
    C3 C2 S1 . . 110.9(4) ?
    C3 C2 H2A . . 124.5 ?
    S1 C2 H2A . . 124.5 ?
    C2 C3 N1 . . 113.2(5) ?
    C2 C3 C4 . . 128.4(5) ?
    N1 C3 C4 . . 118.4(5) ?
    C5 C4 N2 . . 114.2(5) ?
    C5 C4 C3 . . 128.5(5) ?
    N2 C4 C3 . . 117.3(5) ?
    C4 C5 S2 . . 110.7(4) ?
    C4 C5 H5A . . 124.7 ?
    S2 C5 H5A . . 124.7 ?
    N2 C6 C8 . . 124.1(5) ?
    N2 C6 S2 . . 113.9(4) ?
    C8 C6 S2 . . 122.1(4) ?
    C1 C7 H7A . . 109.5 ?
    C1 C7 H7B . . 109.5 ?
    H7A C7 H7B . . 109.5 ?
    C1 C7 H7C . . 109.5 ?
    H7A C7 H7C . . 109.5 ?
    H7B C7 H7C . . 109.5 ?
    C6 C8 H8A . . 109.5 ?
    C6 C8 H8B . . 109.5 ?
    H8A C8 H8B . . 109.5 ?
    C6 C8 H8C . . 109.5 ?
    H8A C8 H8C . . 109.5 ?
    H8B C8 H8C . . 109.5 ?
loop_
    _geom_torsion_atom_site_label_1
    _geom_torsion_atom_site_label_2
    _geom_torsion_atom_site_label_3
    _geom_torsion_atom_site_label_4
    _geom_torsion_site_symmetry_1
    _geom_torsion_site_symmetry_2
    _geom_torsion_site_symmetry_3
    _geom_torsion_site_symmetry_4
    _geom_torsion
    _geom_torsion_publ_flag
    N2 Hg1 N1 C1 . . . . 174.2(5) ?
    I2 Hg1 N1 C1 . . . . 61.5(5) ?
    I1 Hg1 N1 C1 . . . . -92.7(5) ?
    N2 Hg1 N1 C3 . . . . 5.1(3) ?
    I2 Hg1 N1 C3 . . . . -107.6(4) ?
    I1 Hg1 N1 C3 . . . . 98.2(4) ?
    N1 Hg1 N2 C6 . . . . 174.7(5) ?
    I2 Hg1 N2 C6 . . . . -93.8(5) ?
    I1 Hg1 N2 C6 . . . . 59.1(5) ?
    N1 Hg1 N2 C4 . . . . -0.7(3) ?
    I2 Hg1 N2 C4 . . . . 90.8(3) ?
    I1 Hg1 N2 C4 . . . . -116.3(3) ?
    C3 N1 C1 C7 . . . . -179.2(5) ?
    Hg1 N1 C1 C7 . . . . 11.3(8) ?
    C3 N1 C1 S1 . . . . -0.4(6) ?
    Hg1 N1 C1 S1 . . . . -169.9(2) ?
    C2 S1 C1 N1 . . . . 0.4(4) ?
    C2 S1 C1 C7 . . . . 179.3(5) ?
    C1 S1 C2 C3 . . . . -0.4(4) ?
    S1 C2 C3 N1 . . . . 0.2(6) ?
    S1 C2 C3 C4 . . . . -179.6(4) ?
    C1 N1 C3 C2 . . . . 0.1(7) ?
    Hg1 N1 C3 C2 . . . . 171.1(4) ?
    C1 N1 C3 C4 . . . . 180.0(5) ?
    Hg1 N1 C3 C4 . . . . -9.0(6) ?
    C6 N2 C4 C5 . . . . 0.4(6) ?
    Hg1 N2 C4 C5 . . . . 176.8(4) ?
    C6 N2 C4 C3 . . . . -179.8(5) ?
    Hg1 N2 C4 C3 . . . . -3.5(6) ?
    C2 C3 C4 C5 . . . . 8.0(9) ?
    N1 C3 C4 C5 . . . . -171.9(5) ?
    C2 C3 C4 N2 . . . . -171.8(5) ?
    N1 C3 C4 N2 . . . . 8.4(7) ?
    N2 C4 C5 S2 . . . . 0.3(6) ?
    C3 C4 C5 S2 . . . . -179.5(4) ?
    C6 S2 C5 C4 . . . . -0.6(4) ?
    C4 N2 C6 C8 . . . . 179.5(5) ?
    Hg1 N2 C6 C8 . . . . 3.9(8) ?
    C4 N2 C6 S2 . . . . -0.9(6) ?
    Hg1 N2 C6 S2 . . . . -176.6(2) ?
    C5 S2 C6 N2 . . . . 0.9(4) ?
    C5 S2 C6 C8 . . . . -179.5(5) ?
