# Supplementary material for: (2,2′-Dimethyl-4,4′-bi-1,3-thia­zole-κ2 N,N′)diiodidomercury(II)
Source: Acta Crystallogr Sect E Struct Rep Online. 2010 Jul 31;66(Pt 8):m1023. doi: 10.1107/S1600536810029302 (PMC3007489; doi:10.1107/S1600536810029302)
Supplement: Supplementary file 2 [file e-66-m1023-Isup2.hkl]

# 
# h,k,l, Fc-squared, Fo-squared, sigma(Fo-squared) and status flag 
# 
data_I
_shelx_title ' 1 in Pbca' 
_shelx_refln_list_code          4 
_shelx_F_calc_maximum      961.77 
_exptl_crystal_F_000      2304.00 
_reflns_d_resolution_high  0.7828 
 
loop_ 
 _symmetry_equiv_pos_as_xyz 
 'x, y, z' 
 '-x+1/2, -y, z+1/2' 
 '-x, y+1/2, -z+1/2' 
 'x+1/2, -y+1/2, -z' 
 '-x, -y, -z' 
 'x-1/2, y, -z-1/2' 
 'x, -y-1/2, z-1/2' 
 '-x-1/2, y-1/2, z' 
 
_cell_length_a    12.9059 
_cell_length_b    14.8605 
_cell_length_c    14.9432 
_cell_angle_alpha  90.000 
_cell_angle_beta   90.000 
_cell_angle_gamma  90.000 
 
_shelx_F_squared_multiplier     1.000 
 
loop_ 
 _refln_index_h 
 _refln_index_k 
 _refln_index_l 
 _refln_F_squared_calc 
 _refln_F_squared_meas 
 _refln_F_squared_sigma 
 _refln_observed_status 
   2   0   0   925005.88   682607.56  27697.14 o 
   4   0   0   264450.28   252972.97   4376.31 o 
   6   0   0    26234.89    27103.34    854.80 o 
   8   0   0   193649.16   192550.03   3743.89 o 
  10   0   0   108691.11   109858.80   2540.55 o 
  12   0   0    18938.00    16707.25   1752.96 o 
  14   0   0     7115.75    10254.16   1974.29 o 
  16   0   0      356.08    -1145.22    643.50 o 
   2   1   0    25926.16    27439.58    404.83 o 
   4   1   0    42601.78    44244.25    738.75 o 
   6   1   0     4538.25     5349.18    289.46 o 
   8   1   0    25057.29    24284.88    657.45 o 
  10   1   0     2244.02     2602.89    347.07 o 
  12   1   0    35943.20    38575.83   1336.76 o 
  14   1   0    66745.00    71415.60   2020.72 o 
  16   1   0    17958.48    20757.58   1543.13 o 
   0   2   0     2019.82     2491.96    148.89 o 
   2   2   0       23.05      882.37    258.59 o 
   4   2   0   188037.42   181022.63   2321.28 o 
   6   2   0    63012.39    62428.96   1054.31 o 
   8   2   0      752.13     1228.94    289.00 o 
  10   2   0    66887.79    66940.48   1389.68 o 
  12   2   0    11310.19    10929.49    662.68 o 
  14   2   0      545.02      -88.82    443.14 o 
  16   2   0     2143.01     2529.35    640.86 o 
   2   3   0   213709.48   215872.61   2643.25 o 
   4   3   0   132317.94   132081.78   1794.58 o 
   6   3   0      241.63      374.60    204.94 o 
   8   3   0    22224.53    22423.07    707.82 o 
  10   3   0     7786.99     7867.14    453.16 o 
  12   3   0      764.09      777.25    436.73 o 
  14   3   0    10272.20    11807.04   1263.18 o 
  16   3   0    20473.96    20582.26   1236.19 o 
   0   4   0   101055.09    98602.95   1640.81 o 
   2   4   0   368131.94   358174.53   4293.41 o 
   4   4   0   584329.69   538932.50   6409.50 o 
   6   4   0   516139.63   476326.22   5808.66 o 
   8   4   0    79988.88    78018.84   1353.42 o 
  10   4   0     5515.78     5863.99    417.70 o 
  12   4   0     1025.38      918.98    360.21 o 
  14   4   0    20624.14    21872.72   1153.22 o 
  16   4   0    15887.77    16350.83   1119.80 o 
   2   5   0    32090.99    34363.98    638.41 o 
   4   5   0      970.64     1578.58    287.08 o 
   6   5   0   102551.47   101213.86   1577.11 o 
   8   5   0   167036.95   163080.50   2375.98 o 
  10   5   0    43632.28    43064.38    997.58 o 
  12   5   0     1203.13     1027.78    369.80 o 
  14   5   0      577.22     1867.66    541.49 o 
   0   6   0   436946.41   418810.16   8180.86 o 
   2   6   0   141240.14   134989.11   1852.80 o 
   4   6   0     5966.44     6246.03    316.84 o 
   6   6   0     5424.18     4985.19    345.89 o 
   8   6   0       41.25     -344.28    213.41 o 
  10   6   0     2410.65     2600.27    347.32 o 
  12   6   0      754.56      771.75    361.94 o 
  14   6   0    15481.73    15945.24   1024.90 o 
   2   7   0    66545.29    65679.74   1467.42 o 
   4   7   0    42400.12    44380.16    876.13 o 
   6   7   0    12163.17    12861.65    497.03 o 
   8   7   0    14276.15    14636.60    578.65 o 
  10   7   0     9255.96     9881.44    614.42 o 
  12   7   0    48792.39    48996.71   1321.79 o 
  14   7   0    29316.19    28202.28   1783.16 o 
   0   8   0   121378.73   120341.48   3082.74 o 
   2   8   0   172405.72   170553.41   2335.22 o 
   4   8   0    27011.74    26847.44    672.06 o 
   6   8   0    37904.64    36429.64    846.80 o 
   8   8   0    40640.20    42184.29    977.40 o 
  10   8   0   143678.88   140117.17   2237.84 o 
  12   8   0    78912.99    77633.02   1746.28 o 
  14   8   0    19319.28    20732.34   1125.55 o 
   2   9   0   168511.20   165447.00   2298.30 o 
   4   9   0    99737.87    99990.48   2240.76 o 
   6   9   0     9064.73     9302.03    558.65 o 
   8   9   0     3870.50     3438.47    364.29 o 
  10   9   0    48259.05    47157.98   1245.45 o 
  12   9   0    49081.29    49844.84   1349.15 o 
  14   9   0    13357.61    12481.55    931.61 o 
   0  10   0      207.41      284.18    181.15 o 
   2  10   0    24751.07    25548.43    616.72 o 
   4  10   0    25986.70    27733.24    859.17 o 
   6  10   0    43906.82    43797.41   1214.30 o 
   8  10   0       54.97     -157.53    236.27 o 
  10  10   0     4119.39     4292.57    482.63 o 
  12  10   0    12531.17    12758.69    825.05 o 
  14  10   0      324.59      139.91    413.21 o 
   2  11   0     2613.69     2678.65    440.61 o 
   4  11   0     4738.73     4843.93    346.54 o 
   6  11   0    51063.22    51617.10   1315.93 o 
   8  11   0    91161.87    92636.89   1691.01 o 
  10  11   0    33410.82    34178.37   1088.25 o 
  12  11   0    10271.16     9964.54    799.08 o 
   0  12   0     3072.68     3269.34    721.49 o 
   2  12   0     2181.04     2475.47    468.74 o 
   4  12   0   106441.33   102893.70   1948.51 o 
   6  12   0    68233.62    67320.54   1519.88 o 
   8  12   0    42830.46    42992.97   1593.26 o 
  10  12   0    15001.97    15144.31    904.70 o 
  12  12   0    42380.36    43236.96   1630.13 o 
   2  13   0     1268.52     1164.91    428.72 o 
   4  13   0     1884.73     2301.21    475.40 o 
   6  13   0    26555.35    27073.41   1487.99 o 
   8  13   0    37590.25    38452.38   1177.56 o 
  10  13   0     9301.33    11125.07    902.39 o 
  12  13   0       84.04       88.71    435.63 o 
   0  14   0    18015.18    19112.06   1415.34 o 
   2  14   0      299.37      620.47    389.43 o 
   4  14   0     2141.91     2126.94    572.57 o 
   6  14   0      607.58       12.03    387.70 o 
   8  14   0     7381.77     8044.76    794.73 o 
  10  14   0    13222.39    13278.40   1549.79 o 
   2  15   0    17161.90    16313.61    987.90 o 
   4  15   0    37308.79    35426.67   1363.26 o 
   6  15   0    33457.94    31378.23   1314.56 o 
   8  15   0    27666.76    24997.94   1846.84 o 
  10  15   0    31354.93    31508.99   2143.44 o 
   0  16   0    59970.76    65037.68   2914.96 o 
   2  16   0    28147.77    29550.76   1486.37 o 
   4  16   0     7413.12     8841.58    820.40 o 
   6  16   0    13242.94    14896.21   1044.76 o 
   8  16   0    49614.73    51613.23   1767.44 o 
   2  17   0      257.38      834.41    458.57 o 
   4  17   0       85.35       44.43    476.03 o 
   6  17   0      821.37     1305.16    533.72 o 
   0  18   0     4721.54     6340.09   1054.64 o 
   2  18   0     1887.74     3001.76    608.88 o 
   4  18   0     8601.95    10310.38    923.96 o 
   1   1   1      830.49     1246.77     73.17 o 
   2   1   1       13.26      270.67     38.73 o 
   3   1   1    29813.88    31678.52    385.20 o 
   4   1   1     1965.25     2452.59    126.53 o 
   5   1   1     2213.90     2601.98    148.24 o 
   6   1   1      161.25      177.82    109.21 o 
   7   1   1     8467.33     8831.55    286.40 o 
   8   1   1     1767.29     1858.94    188.68 o 
   9   1   1     9593.60    10767.86    339.81 o 
  10   1   1     9337.52     9621.69    345.11 o 
  11   1   1    21066.84    21168.20    582.80 o 
  12   1   1     7539.48     7596.67    459.44 o 
  13   1   1     3590.15     4483.33    454.91 o 
  14   1   1    11132.81    12518.92    672.97 o 
  15   1   1     8703.47     9229.27    837.19 o 
  16   1   1    17345.29    19652.12    866.55 o 
   0   2   1   385947.72   356762.09   4243.95 o 
   1   2   1    10486.63    11474.00    167.34 o 
   2   2   1   453163.69   416933.00   3462.96 o 
   3   2   1    27940.75    28950.10    396.13 o 
   4   2   1   426203.03   388410.84   3298.66 o 
   5   2   1    29133.14    29713.26    453.80 o 
   6   2   1   218629.02   213937.36   1975.26 o 
   7   2   1    85736.27    87084.27   1025.30 o 
   8   2   1    68676.84    67952.24    864.23 o 
   9   2   1    20331.61    21108.89    500.92 o 
  10   2   1    26608.01    26883.27    533.96 o 
  11   2   1     8022.77     8812.56    384.83 o 
  12   2   1    14693.25    15234.24    582.27 o 
  13   2   1     1265.41     1212.68    345.60 o 
  14   2   1     4813.27     5081.39    494.61 o 
  15   2   1     1269.81     1179.62    385.75 o 
  16   2   1     1640.01     1435.31    428.06 o 
   1   3   1     1391.96     1635.92     73.97 o 
   2   3   1     3792.80     4061.28    136.95 o 
   3   3   1     2686.37     3106.21    142.18 o 
   4   3   1     5446.39     5520.46    189.28 o 
   5   3   1    12687.79    12881.61    288.55 o 
   6   3   1      886.42     1132.83    158.88 o 
   7   3   1     4275.63     4436.37    257.43 o 
   8   3   1    22954.39    22751.82    455.50 o 
   9   3   1     6484.46     6609.90    292.00 o 
  10   3   1    33292.60    34259.96    662.22 o 
  11   3   1      535.95      514.87    216.80 o 
  12   3   1    24669.44    24378.33    645.15 o 
  13   3   1      176.66      178.19    282.22 o 
  14   3   1     8421.22     8628.62    578.07 o 
  15   3   1      419.51      584.92    357.41 o 
  16   3   1     7508.32     8017.64    613.03 o 
   0   4   1    91025.70    91721.80   1580.59 o 
   1   4   1     3787.61     4003.60    120.81 o 
   2   4   1    81559.20    83241.03    932.73 o 
   3   4   1    73955.59    74509.04    826.31 o 
   4   4   1       86.38      342.14    122.54 o 
   5   4   1    14077.18    14089.41    315.04 o 
   6   4   1       70.70      183.46    138.35 o 
   7   4   1    33115.23    33944.42    595.07 o 
   8   4   1     1552.88     1502.34    186.51 o 
   9   4   1     3890.11     4059.76    251.31 o 
  10   4   1      380.85      473.75    196.81 o 
  11   4   1    14552.72    14485.62    467.06 o 
  12   4   1     1943.80     1923.30    293.52 o 
  13   4   1     1142.15     1581.61    323.29 o 
  14   4   1     6491.81     6403.37    519.88 o 
  15   4   1      594.88      379.39    355.04 o 
  16   4   1     1050.36     1401.13    415.53 o 
   1   5   1    18727.69    20244.39    341.98 o 
   2   5   1      170.50      310.50     87.89 o 
   3   5   1    10386.27    10936.38    281.19 o 
   4   5   1      200.59      331.18    104.99 o 
   5   5   1     1351.85     1427.91    191.40 o 
   6   5   1      352.93      527.58    146.83 o 
   7   5   1      185.05      399.93    154.81 o 
   8   5   1      359.75      534.72    179.58 o 
   9   5   1     6687.25     6995.91    306.47 o 
  10   5   1     1841.15     1995.01    251.77 o 
  11   5   1    21876.97    22176.31    562.02 o 
  12   5   1    12668.11    13846.40    522.47 o 
  13   5   1    12870.22    12150.39    567.84 o 
  14   5   1    36710.84    38386.81   1130.09 o 
  15   5   1     5757.06     5486.24    530.38 o 
   0   6   1   447993.16   403999.75   5410.95 o 
   1   6   1    17628.13    18854.07    345.45 o 
   2   6   1   273012.66   267564.28   2378.56 o 
   3   6   1     1127.53     1144.40    141.06 o 
   4   6   1   109638.19   110405.03   1152.82 o 
   5   6   1    13942.42    13622.51    349.70 o 
   6   6   1    80507.70    77222.97   1017.11 o 
   7   6   1    14010.95    14075.08    378.22 o 
   8   6   1    78629.89    76133.80    971.46 o 
   9   6   1     2092.61     2052.96    241.64 o 
  10   6   1    79734.74    78337.22   1096.79 o 
  11   6   1       34.38      463.69    236.86 o 
  12   6   1    30859.23    31631.04    737.36 o 
  13   6   1     3083.73     3684.36    380.60 o 
  14   6   1    11755.52    12168.23    647.88 o 
  15   6   1       99.14       37.40    332.02 o 
   1   7   1    79604.72    79472.29   1045.14 o 
   2   7   1    25158.60    25776.58    407.44 o 
   3   7   1    37184.39    37314.07    589.60 o 
   4   7   1    66188.44    66345.77    813.81 o 
   5   7   1     3742.72     3680.04    220.39 o 
   6   7   1    44005.41    41791.31    636.43 o 
   7   7   1     1328.01     1281.24    193.17 o 
   8   7   1    21016.80    19977.06    468.87 o 
   9   7   1      351.33      429.95    190.95 o 
  10   7   1    14693.41    15246.91    512.40 o 
  11   7   1       85.59     -259.43    215.95 o 
  12   7   1    20758.45    19850.35    606.66 o 
  13   7   1      570.29      949.22    271.96 o 
  14   7   1    19452.35    20244.21    827.67 o 
  15   7   1     4580.87     5565.36    518.80 o 
   0   8   1    29359.81    29967.23   1016.23 o 
   1   8   1       80.64      486.87    125.18 o 
   2   8   1    26203.78    26169.50    477.91 o 
   3   8   1        5.70      -95.32    131.76 o 
   4   8   1    52935.84    52113.67    769.36 o 
   5   8   1    32806.89    32640.07    551.32 o 
   6   8   1    23535.18    23248.82    476.24 o 
   7   8   1    26058.34    25558.11    514.34 o 
   8   8   1      516.47      691.53    193.98 o 
   9   8   1    37439.72    36696.34    657.75 o 
  10   8   1     3562.07     3909.26    308.49 o 
  11   8   1     1334.77     1839.81    276.80 o 
  12   8   1     5469.96     5879.85    395.97 o 
  13   8   1        0.31       67.27    240.44 o 
  14   8   1      989.58      351.13    302.52 o 
   1   9   1     1903.75     2228.15    191.41 o 
   2   9   1     5567.58     5657.46    241.76 o 
   3   9   1     1587.19     1483.69    158.13 o 
   4   9   1     1168.52     1365.63    173.62 o 
   5   9   1    18738.54    19396.21    486.75 o 
   6   9   1    18504.90    19573.02    559.51 o 
   7   9   1     1384.85     1493.77    235.48 o 
   8   9   1    54865.52    53303.91    840.69 o 
   9   9   1      273.41      428.07    197.20 o 
  10   9   1    27211.90    26894.54    737.70 o 
  11   9   1     1860.80     2327.41    308.79 o 
  12   9   1    12859.13    11978.51    510.72 o 
  13   9   1      158.85       -5.58    236.85 o 
  14   9   1     9262.42     8944.93    532.57 o 
   0  10   1    29161.29    32332.70    862.97 o 
   1  10   1     3537.86     3937.10    197.75 o 
   2  10   1    37866.15    36919.81    604.45 o 
   3  10   1    13545.13    13369.94    332.02 o 
   4  10   1    92307.33    91804.84   1084.03 o 
   5  10   1    29027.88    27654.74    626.75 o 
   6  10   1   128255.45   130081.98   1452.38 o 
   7  10   1     6106.60     6594.48    313.28 o 
   8  10   1    91741.42    88312.60   1137.47 o 
   9  10   1      183.40      352.16    192.99 o 
  10  10   1    38691.11    38003.48    753.76 o 
  11  10   1       10.83      157.28    235.25 o 
  12  10   1    17347.61    16687.96    653.39 o 
  13  10   1      489.00      838.86    322.88 o 
   1  11   1     4205.26     4752.53    315.61 o 
   2  11   1     4253.61     4284.86    225.38 o 
   3  11   1    26326.96    26200.99    528.71 o 
   4  11   1     1057.77     1516.05    213.58 o 
   5  11   1    28415.37    29060.54    600.17 o 
   6  11   1    44001.66    43196.73    713.58 o 
   7  11   1     4805.57     4917.86    294.50 o 
   8  11   1    43681.19    43958.14    755.46 o 
   9  11   1     8579.12     8734.35    386.33 o 
  10  11   1    15350.89    15533.84    553.33 o 
  11  11   1     4926.87     5112.42    400.91 o 
  12  11   1     1905.30     2285.58    328.51 o 
  13  11   1     3517.89     4235.82    410.96 o 
   0  12   1    22043.32    20117.18    947.77 o 
   1  12   1     2350.53     2581.93    250.67 o 
   2  12   1    11997.48    12859.40    507.34 o 
   3  12   1     3409.30     3699.31    313.03 o 
   4  12   1     6016.14     5841.16    316.95 o 
   5  12   1     1714.38     2090.28    248.91 o 
   6  12   1      226.78      483.60    217.33 o 
   7  12   1     3448.33     3293.90    315.34 o 
   8  12   1      364.41      491.22    243.52 o 
   9  12   1     1824.89     1545.73    299.77 o 
  10  12   1     8406.88     8562.93    522.15 o 
  11  12   1      383.88      495.45    286.44 o 
  12  12   1     8867.80     9130.83    559.63 o 
   1  13   1    51784.35    49736.80   1063.26 o 
   2  13   1    39873.68    38235.65    931.02 o 
   3  13   1     7090.36     7412.34    485.70 o 
   4  13   1    51228.69    49952.89   1092.80 o 
   5  13   1       28.86      195.31    219.67 o 
   6  13   1    13936.56    14313.42    568.78 o 
   7  13   1      337.37      156.72    250.72 o 
   8  13   1     8337.42     8666.78    487.38 o 
   9  13   1       30.16     -200.17    238.19 o 
  10  13   1    21869.38    22085.88    752.50 o 
  11  13   1      370.68      431.99    292.39 o 
   0  14   1    70156.26    67010.11   1842.71 o 
   1  14   1      988.49      755.24    312.53 o 
   2  14   1    51651.38    50198.00   1105.15 o 
   3  14   1     1593.63      958.86    378.86 o 
   4  14   1    22601.45    22645.37    786.54 o 
   5  14   1     5203.04     5314.32    555.57 o 
   6  14   1    14970.15    14891.65    681.16 o 
   7  14   1     3682.08     2868.50    411.73 o 
   8  14   1    28508.54    28172.69    897.20 o 
   9  14   1    11602.02    11869.91    722.71 o 
  10  14   1    45261.07    45615.16   1322.72 o 
  11  14   1      185.10      -44.85    341.16 o 
   1  15   1     6668.42     6838.43    509.25 o 
   2  15   1     8502.35     8199.82    541.80 o 
   3  15   1       11.20       -6.86    290.80 o 
   4  15   1     4541.38     4246.21    441.74 o 
   5  15   1     4482.63     4047.63    436.26 o 
   6  15   1      156.42        8.77    298.73 o 
   7  15   1      540.19      345.83    325.54 o 
   8  15   1     1718.84     1553.12    370.22 o 
   9  15   1     3440.02     3004.71    466.90 o 
  10  15   1       53.43      810.36    408.95 o 
   0  16   1     3404.45     3340.52    587.56 o 
   1  16   1     6138.42     6154.26    494.58 o 
   2  16   1      123.97      334.40    420.15 o 
   3  16   1     7279.44     6943.77    523.20 o 
   4  16   1     6237.90     6380.06    526.61 o 
   5  16   1    11780.30    11327.78    655.58 o 
   6  16   1    15511.77    15200.19    725.29 o 
   7  16   1        0.56      775.01    331.21 o 
   8  16   1     4949.14     5446.90    551.29 o 
   1  17   1     2611.58     3087.51    421.75 o 
   2  17   1      258.25      543.94    325.18 o 
   3  17   1     8680.72     8533.91    591.01 o 
   4  17   1     1120.25     1094.88    355.14 o 
   5  17   1     9344.94     8611.67    605.55 o 
   6  17   1    18422.51    18012.31    804.24 o 
   7  17   1     3395.13     4102.08    485.48 o 
   0  18   1     8249.65     8444.35    833.46 o 
   1  18   1      394.58       64.24    308.76 o 
   2  18   1    21441.62    20369.32    829.69 o 
   3  18   1     5962.10     6377.48    539.66 o 
   4  18   1    47168.02    47444.29   1196.18 o 
   5  18   1      950.55      391.33    338.80 o 
   0   0   2   226032.42   216503.59   3191.85 o 
   1   0   2    61995.56    65998.60    988.18 o 
   2   0   2   365894.25   342666.81   5014.03 o 
   3   0   2   498897.72   464439.91   6601.69 o 
   4   0   2    77615.23    76903.65   1072.51 o 
   5   0   2   114091.53   115006.05   1590.71 o 
   6   0   2   129039.21   130371.71   1816.84 o 
   7   0   2     5248.10     5618.26    340.39 o 
   8   0   2    98411.38    98038.99   1540.13 o 
   9   0   2    13144.64    14094.34    516.26 o 
  10   0   2   115271.72   116202.87   1851.49 o 
  11   0   2    42984.73    41713.54   1175.63 o 
  12   0   2    23132.70    23416.97   1168.26 o 
  13   0   2    29999.47    32196.55   1587.01 o 
  14   0   2    30647.91    28494.21   1298.27 o 
  15   0   2     2034.54     3022.93    611.65 o 
  16   0   2     5658.49     5767.26    808.27 o 
   1   1   2    20433.25    21905.85    253.43 o 
   2   1   2     5287.10     6199.83    122.30 o 
   3   1   2    15413.37    16844.75    323.48 o 
   4   1   2    26834.33    27077.15    410.61 o 
   5   1   2    40544.19    41091.33    585.04 o 
   6   1   2    22965.64    24230.41    404.45 o 
   7   1   2    11364.33    12790.67    306.26 o 
   8   1   2    16488.96    17074.24    455.61 o 
   9   1   2    33683.55    33253.71    575.39 o 
  10   1   2    14530.50    14203.11    433.87 o 
  11   1   2    64418.50    65059.97   1062.95 o 
  12   1   2    26419.19    28174.14    718.84 o 
  13   1   2    16680.85    16542.84    765.68 o 
  14   1   2    19932.75    21557.79    808.99 o 
  15   1   2      361.05      290.43    356.80 o 
  16   1   2    12553.97    14041.38    763.40 o 
   0   2   2    31957.71    33686.72    596.85 o 
   1   2   2    44532.62    47327.90    507.44 o 
   2   2   2     1587.57     2005.35    121.81 o 
   3   2   2    99831.41   101430.68    973.64 o 
   4   2   2     1408.78     2173.40    153.23 o 
   5   2   2    24282.79    24780.50    453.65 o 
   6   2   2     9647.81     9794.22    338.84 o 
   7   2   2   147116.58   147872.66   1481.58 o 
   8   2   2     1920.74     1889.78    175.50 o 
   9   2   2    57588.44    57920.86    781.20 o 
  10   2   2      108.85      418.81    193.20 o 
  11   2   2     2115.36     1779.70    251.89 o 
  12   2   2     1175.26      676.27    276.45 o 
  13   2   2    15101.60    14927.02    619.05 o 
  14   2   2     5411.95     5941.90    508.57 o 
  15   2   2     1117.61      482.29    363.04 o 
  16   2   2       79.14      202.62    358.85 o 
   1   3   2   267705.72   261963.09   2346.59 o 
   2   3   2      887.25     1408.45    166.04 o 
   3   3   2    19586.85    20595.07    336.86 o 
   4   3   2    23390.41    24904.01    467.79 o 
   5   3   2    42224.91    42558.12    631.72 o 
   6   3   2    34494.76    34279.81    509.42 o 
   7   3   2    40538.00    41201.25    594.47 o 
   8   3   2    62455.62    62192.70    873.68 o 
   9   3   2     3141.37     3540.83    226.78 o 
  10   3   2    28779.58    28624.77    608.48 o 
  11   3   2     1247.07     1364.47    236.80 o 
  12   3   2    27909.74    28134.47    904.54 o 
  13   3   2    10694.06    10729.68    553.24 o 
  14   3   2     8998.99     9763.61    614.71 o 
  15   3   2    35795.22    35269.25   1218.81 o 
  16   3   2    15746.88    17460.86    829.05 o 
   0   4   2   196105.08   193969.36   2403.27 o 
   1   4   2    15266.93    15916.03    279.92 o 
   2   4   2   155700.41   154483.67   1434.16 o 
   3   4   2    27299.89    28018.18    413.99 o 
   4   4   2   208860.53   203328.45   1871.22 o 
   5   4   2    13395.59    13768.25    312.85 o 
   6   4   2   149808.72   144452.38   1458.59 o 
   7   4   2   108512.66   105140.20   1238.51 o 
   8   4   2   112861.85   113058.91   1306.04 o 
   9   4   2    84068.93    83927.77   1026.16 o 
  10   4   2    40165.44    40140.22    731.31 o 
  11   4   2     4445.94     4495.02    312.69 o 
  12   4   2    36368.83    38498.52   1110.98 o 
  13   4   2      696.32      749.98    356.99 o 
  14   4   2    15579.44    15477.72    713.93 o 
  15   4   2      213.15      129.82    329.31 o 
  16   4   2    10007.33    11228.98    742.05 o 
   1   5   2       91.88      589.26    195.21 o 
   2   5   2      791.29     1002.38    106.32 o 
   3   5   2    85862.22    87360.25    929.52 o 
   4   5   2     1039.13     1504.12    139.84 o 
   5   5   2   161517.05   156966.66   1545.55 o 
   6   5   2    19153.46    19150.07    402.55 o 
   7   5   2    20527.49    20512.94    436.01 o 
   8   5   2    10092.35    10796.25    495.77 o 
   9   5   2    17360.37    18355.49    434.05 o 
  10   5   2    13874.83    13576.84    449.20 o 
  11   5   2    21876.52    21653.37    566.37 o 
  12   5   2     3093.67     3107.74    320.09 o 
  13   5   2      559.96      167.27    284.19 o 
  14   5   2    11012.32    11638.53    585.57 o 
  15   5   2     1981.82     2866.94    427.36 o 
   0   6   2     1271.21     1508.38    264.16 o 
   1   6   2    28216.29    27959.21    451.78 o 
   2   6   2      938.37      979.94    138.07 o 
   3   6   2   138487.38   135385.97   1393.98 o 
   4   6   2      936.18     1249.15    144.90 o 
   5   6   2    69602.76    68510.98    842.02 o 
   6   6   2      240.65      322.75    149.18 o 
   7   6   2     3866.27     3361.22    227.58 o 
   8   6   2     2501.07     2389.39    239.03 o 
   9   6   2      701.67      853.41    213.38 o 
  10   6   2     7796.00     7926.91    374.10 o 
  11   6   2     8915.65     9046.51    406.40 o 
  12   6   2     2989.66     3514.76    330.54 o 
  13   6   2    15910.57    16933.87    647.29 o 
  14   6   2     1354.55     1170.12    337.87 o 
  15   6   2     1109.24     1217.78    382.59 o 
   1   7   2    77545.97    79325.41    979.00 o 
   2   7   2    31282.07    32261.44    526.56 o 
   3   7   2     5240.19     6473.71    316.14 o 
   4   7   2    14538.53    15103.78    351.83 o 
   5   7   2    35116.31    34843.81    560.65 o 
   6   7   2    23205.23    23556.86    472.29 o 
   7   7   2      195.63      571.44    207.25 o 
   8   7   2    10869.35    10028.11    352.28 o 
   9   7   2    50107.55    48583.21    758.61 o 
  10   7   2    28643.91    27313.79    652.38 o 
  11   7   2    45239.96    43611.66    804.44 o 
  12   7   2    24816.51    25528.47    679.44 o 
  13   7   2     2458.14     2548.24    375.76 o 
  14   7   2    21322.38    22786.00    805.37 o 
  15   7   2       10.01     -117.86    341.73 o 
   0   8   2   227130.53   218620.06   3257.89 o 
   1   8   2     5111.35     4986.22    229.45 o 
   2   8   2   159179.14   157239.70   1652.93 o 
   3   8   2    10429.71    10992.61    297.72 o 
   4   8   2   171792.25   169621.06   1694.40 o 
   5   8   2       14.57       96.93    172.94 o 
   6   8   2    67324.13    66569.70    874.90 o 
   7   8   2    23821.95    23232.41    498.90 o 
   8   8   2    71964.31    70353.80    947.65 o 
   9   8   2    12914.78    13127.24    428.56 o 
  10   8   2    27659.51    26389.66    617.71 o 
  11   8   2      446.23      810.07    259.71 o 
  12   8   2    35029.54    35344.68    787.54 o 
  13   8   2    15774.98    15637.36    630.38 o 
  14   8   2     5224.96     4750.23    429.88 o 
   1   9   2   210681.30   203460.78   2307.75 o 
   2   9   2     1891.21     2038.60    186.73 o 
   3   9   2    26961.82    27637.49    531.56 o 
   4   9   2     1131.94     1093.35    167.54 o 
   5   9   2     2504.95     2744.25    209.98 o 
   6   9   2     1557.22     1566.14    203.05 o 
   7   9   2      477.55      677.74    180.92 o 
   8   9   2      154.80       -4.88    177.36 o 
   9   9   2     7193.12     7537.67    371.59 o 
  10   9   2     4805.53     4820.87    331.01 o 
  11   9   2      469.47      503.54    230.98 o 
  12   9   2     8557.88     8000.56    470.11 o 
  13   9   2     9961.38    10575.57    530.37 o 
  14   9   2     3886.51     3272.67    422.75 o 
   0  10   2     7257.68     6338.33    470.79 o 
   1  10   2     3550.63     3681.84    268.38 o 
   2  10   2      189.04      295.03    238.91 o 
   3  10   2     1702.11     1707.19    192.75 o 
   4  10   2    11181.99    11537.50    447.99 o 
   5  10   2     2536.42     3076.75    225.62 o 
   6  10   2     2340.81     2401.32    227.09 o 
   7  10   2    32174.65    31174.46    598.86 o 
   8  10   2    10814.38    10895.24    391.63 o 
   9  10   2    25421.35    26209.96    638.87 o 
  10  10   2      100.03     -147.44    210.83 o 
  11  10   2      536.25      712.06    257.19 o 
  12  10   2     3452.28     3491.43    339.92 o 
  13  10   2     3092.70     3544.15    358.64 o 
   1  11   2     3568.25     3532.29    269.10 o 
   2  11   2       91.00     -269.07    185.68 o 
   3  11   2    51132.72    51825.44    794.31 o 
   4  11   2      521.22      771.72    184.77 o 
   5  11   2    96017.06    94255.24   1228.18 o 
   6  11   2    12085.82    12444.47    431.05 o 
   7  11   2    12754.93    13028.58    452.29 o 
   8  11   2    12333.77    12615.46    457.94 o 
   9  11   2     1948.90     2038.52    289.58 o 
  10  11   2    15495.54    15405.80    552.29 o 
  11  11   2     3592.64     3014.92    377.31 o 
  12  11   2     9081.16     8998.67    508.95 o 
  13  11   2      577.65      371.52    289.15 o 
   0  12   2    70227.57    72130.29   1510.99 o 
   1  12   2    14339.46    14478.54    471.92 o 
   2  12   2   136504.38   132419.33   1652.84 o 
   3  12   2    30942.16    31882.69    689.67 o 
   4  12   2    80793.05    81207.82   1258.69 o 
   5  12   2    14362.56    15269.44    485.84 o 
   6  12   2    77931.85    77941.03   1116.48 o 
   7  12   2      355.86      800.94    226.20 o 
   8  12   2    23947.33    23059.88    634.99 o 
   9  12   2      374.35      556.78    251.89 o 
  10  12   2    23421.24    23319.97    715.47 o 
  11  12   2     3179.34     3133.33    393.69 o 
  12  12   2     5690.44     5522.53    468.54 o 
   1  13   2     3953.42     3372.03    374.46 o 
   2  13   2       18.03     -266.22    229.55 o 
   3  13   2    12375.21    12081.71    588.87 o 
   4  13   2      466.35      561.69    247.13 o 
   5  13   2    15821.45    14855.32    574.46 o 
   6  13   2       97.43       -0.27    237.23 o 
   7  13   2     2112.00     2223.80    321.57 o 
   8  13   2     2872.55     2780.78    350.60 o 
   9  13   2     1454.35     1395.71    344.66 o 
  10  13   2      775.84     1007.50    321.69 o 
  11  13   2     5201.62     4526.71    417.59 o 
   0  14   2    10356.81    10252.84    800.40 o 
   1  14   2     3457.08     3628.71    389.75 o 
   2  14   2    18638.53    19063.44    720.18 o 
   3  14   2     5424.04     5704.31    462.95 o 
   4  14   2     2992.56     2426.22    367.55 o 
   5  14   2     3066.87     3970.55    417.08 o 
   6  14   2     3394.04     3411.89    422.49 o 
   7  14   2    21945.65    22527.95    864.31 o 
   8  14   2     3106.21     2669.93    437.36 o 
   9  14   2     2483.41     2131.65    409.21 o 
  10  14   2     3420.71     3032.91    586.27 o 
  11  14   2     1863.85     1713.72    397.03 o 
   1  15   2    61868.24    60363.87   1255.51 o 
   2  15   2      510.56       32.41    327.76 o 
   3  15   2    26073.79    25030.79    841.66 o 
   4  15   2     2724.35     2814.78    385.27 o 
   5  15   2     6025.85     5925.30    496.78 o 
   6  15   2     1428.73     1405.01    349.88 o 
   7  15   2      918.14     1280.15    391.71 o 
   8  15   2     5530.01     4969.51    513.96 o 
   9  15   2      962.23      613.80    371.09 o 
   0  16   2    61463.77    61460.20   1831.59 o 
   1  16   2     1486.92     1287.58    340.90 o 
   2  16   2    43798.83    41717.59   1052.80 o 
   3  16   2     1403.23     1029.86    320.90 o 
   4  16   2    30611.33    29561.38    938.01 o 
   5  16   2     3477.14     4000.78    449.74 o 
   6  16   2    27924.47    25538.65    896.77 o 
   7  16   2     9346.83     9178.45    664.97 o 
   8  16   2    22502.48    22920.00    948.12 o 
   1  17   2      628.23      103.75    415.63 o 
   2  17   2       57.24       24.18    281.81 o 
   3  17   2      599.22      410.30    323.17 o 
   4  17   2      117.06       20.55    329.41 o 
   5  17   2      447.07      534.91    342.08 o 
   6  17   2     1755.05     1797.88    414.87 o 
   7  17   2      161.59      248.26    339.43 o 
   0  18   2     4588.91     4165.30    684.29 o 
   1  18   2     3682.48     3006.01    421.60 o 
   2  18   2    10047.31    10123.04    646.18 o 
   3  18   2    10164.27     9943.20    646.78 o 
   4  18   2     8025.22     8278.90    604.95 o 
   1   1   3    25129.98    26871.62    320.56 o 
   2   1   3    97773.20   100206.13   1112.25 o 
   3   1   3     9953.47    10853.57    205.58 o 
   4   1   3    75937.45    77162.98    864.03 o 
   5   1   3     6127.12     6175.54    220.55 o 
   6   1   3   108076.78   108906.98   1200.07 o 
   7   1   3    16310.97    16868.47    412.01 o 
   8   1   3    72859.05    71532.37    982.81 o 
   9   1   3    33280.77    32849.73    613.19 o 
  10   1   3    67021.77    66742.57    996.02 o 
  11   1   3     3534.87     3984.79    344.65 o 
  12   1   3    39031.70    39998.46    848.50 o 
  13   1   3     8180.99     9169.46    498.07 o 
  14   1   3    13440.48    14950.60    706.40 o 
  15   1   3     4189.36     5279.03    519.15 o 
  16   1   3     5574.53     6413.50    673.13 o 
   0   2   3    36225.74    36604.41    686.62 o 
   1   2   3      502.19     1016.77    103.47 o 
   2   2   3   135884.83   137470.13   1278.42 o 
   3   2   3     3120.45     4413.77    298.29 o 
   4   2   3    86444.64    89814.44    991.12 o 
   5   2   3    57442.58    60359.21    764.45 o 
   6   2   3   111923.30   110573.89   1232.29 o 
   7   2   3    43314.04    43839.50    676.70 o 
   8   2   3   121544.39   118991.66   1425.63 o 
   9   2   3    32890.69    32415.88    617.83 o 
  10   2   3   104662.39   103758.32   1307.37 o 
  11   2   3     5600.52     5831.61    387.00 o 
  12   2   3    89609.38    89163.88   1355.30 o 
  13   2   3    10701.48    11585.40    565.33 o 
  14   2   3    39962.71    40348.56   1054.02 o 
  15   2   3     5940.84     6251.94    540.40 o 
  16   2   3    15490.39    16826.01    872.51 o 
   1   3   3    23848.73    24857.62    369.04 o 
   2   3   3      154.65      487.63    112.56 o 
   3   3   3     6733.18     7158.75    207.24 o 
   4   3   3     4552.89     4537.54    176.11 o 
   5   3   3    19205.48    19157.87    393.12 o 
   6   3   3    14726.34    14701.43    598.74 o 
   7   3   3    34675.73    34770.95    602.08 o 
   8   3   3     8889.44     8589.97    337.16 o 
   9   3   3    12811.15    13376.39    419.71 o 
  10   3   3     8165.60     8981.61    398.94 o 
  11   3   3     2859.29     2962.88    328.37 o 
  12   3   3     8605.51     9169.98    474.31 o 
  13   3   3       76.71      350.95    288.84 o 
  14   3   3    11419.55    13094.75    621.14 o 
  15   3   3     2029.38     2466.24    422.82 o 
  16   3   3     9103.69     9108.23    698.08 o 
   0   4   3   109833.52   109612.90   1530.60 o 
   1   4   3    32172.83    33516.14    490.52 o 
   2   4   3    40346.74    40750.54    529.67 o 
   3   4   3     6608.80     6951.03    214.18 o 
   4   4   3     2002.89     1996.59    147.82 o 
   5   4   3    31974.61    33139.26    587.69 o 
   6   4   3      470.87      947.07    178.35 o 
   7   4   3     2646.46     3092.53    285.46 o 
   8   4   3     2330.53     2700.98    240.46 o 
   9   4   3     7607.60     7042.22    340.13 o 
  10   4   3     4793.80     5205.83    328.37 o 
  11   4   3     2846.79     2950.10    360.38 o 
  12   4   3    14018.31    14825.99    707.33 o 
  13   4   3     5391.70     5415.16    436.66 o 
  14   4   3     7522.07     7986.95    522.42 o 
  15   4   3       82.17     -452.12    356.31 o 
   1   5   3    10343.06    10746.48    248.79 o 
   2   5   3    19325.12    20295.31    361.70 o 
   3   5   3     9201.89     9018.73    250.37 o 
   4   5   3    43521.63    43882.97    598.20 o 
   5   5   3     5837.68     6149.18    245.56 o 
   6   5   3    88738.77    87291.09   1009.18 o 
   7   5   3     7358.17     7753.45    285.32 o 
   8   5   3   108391.58   106695.45   1209.64 o 
   9   5   3    13062.30    12745.37    424.76 o 
  10   5   3    70638.68    69188.15   1020.78 o 
  11   5   3    29307.21    28591.70    644.91 o 
  12   5   3    33157.91    32745.54    843.63 o 
  13   5   3    16804.38    17451.37    663.07 o 
  14   5   3     6611.20     6270.06    479.66 o 
  15   5   3     2324.45     2136.04    450.85 o 
   0   6   3   141464.16   140675.77   2891.27 o 
   1   6   3     4904.49     6059.77    248.52 o 
   2   6   3   131235.19   128954.25   1290.63 o 
   3   6   3    66878.99    67734.88    825.63 o 
   4   6   3   189627.98   186821.44   1801.37 o 
   5   6   3      197.14      331.45    146.24 o 
   6   6   3   115837.83   113471.02   1242.67 o 
   7   6   3     1522.82     1449.40    196.14 o 
   8   6   3    79260.78    77762.72    983.25 o 
   9   6   3      279.01      366.14    195.69 o 
  10   6   3    28680.19    28451.76    630.88 o 
  11   6   3    14885.95    15525.85    518.92 o 
  12   6   3    15435.89    14406.13    590.08 o 
  13   6   3     6350.17     7287.64    480.29 o 
  14   6   3    14132.18    16038.79    659.88 o 
  15   6   3     6447.54     7021.42    632.34 o 
   1   7   3    70783.60    70409.31    882.90 o 
   2   7   3    18982.38    19204.90    601.13 o 
   3   7   3    43332.87    43112.11    607.12 o 
   4   7   3    17320.20    17686.18    394.01 o 
   5   7   3     5063.05     5321.12    244.39 o 
   6   7   3     9793.41    10258.91    396.45 o 
   7   7   3      211.34      272.49    165.93 o 
   8   7   3      718.31     1147.41    216.23 o 
   9   7   3      274.86      573.04    211.65 o 
  10   7   3      567.13      651.87    232.83 o 
  11   7   3     7711.02     7074.15    384.85 o 
  12   7   3     1182.68     1147.59    265.38 o 
  13   7   3      814.25      915.93    368.67 o 
  14   7   3     2744.40     2821.32    411.92 o 
  15   7   3      221.26      780.29    387.83 o 
   0   8   3    17085.74    18482.11    673.13 o 
   1   8   3     6656.50     7106.31    267.95 o 
   2   8   3     5734.05     6433.61    303.04 o 
   3   8   3       43.57      193.97    158.23 o 
   4   8   3     5591.66     5530.54    246.84 o 
   5   8   3     1009.69     1622.94    185.39 o 
   6   8   3     1486.97     1333.85    194.02 o 
   7   8   3    42659.53    42267.93    680.85 o 
   8   8   3     2473.28     2397.87    229.10 o 
   9   8   3     9318.05     9503.97    394.71 o 
  10   8   3    12502.80    12126.25    451.18 o 
  11   8   3     2814.20     2893.88    310.11 o 
  12   8   3    15735.51    14971.08    546.90 o 
  13   8   3      999.90      907.14    297.45 o 
  14   8   3     7269.40     7341.55    542.49 o 
   1   9   3      903.25     1132.18    208.52 o 
   2   9   3    10327.33    10105.98    332.34 o 
   3   9   3    27046.34    26519.15    560.08 o 
   4   9   3    14144.13    15052.14    372.22 o 
   5   9   3    55279.77    55591.48    783.14 o 
   6   9   3     8493.98     8294.38    324.15 o 
   7   9   3    26267.68    26024.36    554.46 o 
   8   9   3     4635.28     4479.75    285.76 o 
   9   9   3      281.60      422.55    210.29 o 
  10   9   3     8799.94     8881.05    411.58 o 
  11   9   3      277.55      161.60    219.71 o 
  12   9   3    19653.51    20353.12    628.39 o 
  13   9   3      375.72      598.69    452.48 o 
  14   9   3    17708.41    17981.96    792.70 o 
   0  10   3   308248.00   295077.91   4336.91 o 
   1  10   3     1411.88     1559.43    248.71 o 
   2  10   3   234808.83   226879.73   2315.71 o 
   3  10   3    10946.67    10733.92    362.15 o 
   4  10   3    96082.89    95011.26   1117.14 o 
   5  10   3     6500.81     6148.61    285.28 o 
   6  10   3    46456.58    46417.07    732.84 o 
   7  10   3      117.71      121.08    175.92 o 
   8  10   3    32014.18    31049.15    618.18 o 
   9  10   3    12171.74    11713.04    457.21 o 
  10  10   3    17517.13    17242.38    625.97 o 
  11  10   3     5450.41     5387.39    364.32 o 
  12  10   3     5604.36     6019.72    408.23 o 
  13  10   3      160.19      491.94    340.09 o 
   1  11   3      143.01      418.12    202.74 o 
   2  11   3       51.52      -80.09    186.11 o 
   3  11   3    31489.84    30440.48    595.25 o 
   4  11   3     1789.52     1601.88    219.39 o 
   5  11   3    54542.52    55759.58    883.00 o 
   6  11   3     7269.28     7870.56    370.99 o 
   7  11   3     5990.07     6196.55    357.34 o 
   8  11   3    10080.37     8781.72    403.76 o 
   9  11   3      577.37      675.84    246.07 o 
  10  11   3     1302.62     1572.11    273.93 o 
  11  11   3     4294.54     3709.49    343.64 o 
  12  11   3     1607.27     1886.59    341.49 o 
  13  11   3      317.01     1403.14    408.41 o 
   0  12   3     1182.73      926.07    386.94 o 
   1  12   3       56.26     -174.87    197.95 o 
   2  12   3     2314.06     2493.78    275.04 o 
   3  12   3     8272.42     8674.66    412.91 o 
   4  12   3     5172.56     5538.88    356.33 o 
   5  12   3      852.51      867.94    248.33 o 
   6  12   3     7698.27     7698.64    417.65 o 
   7  12   3      423.46      582.50    217.83 o 
   8  12   3     5115.44     5504.44    428.52 o 
   9  12   3     5970.74     6436.13    405.56 o 
  10  12   3      173.00     -228.28    226.32 o 
  11  12   3       29.89     -100.97    264.74 o 
  12  12   3      270.29      182.05    355.72 o 
   1  13   3    80033.48    79323.23   1405.74 o 
   2  13   3     7971.40     8813.88    453.01 o 
   3  13   3    16551.68    16632.39    592.13 o 
   4  13   3     9025.94     8590.92    463.72 o 
   5  13   3      218.56      429.58    254.90 o 
   6  13   3      599.52      497.33    291.94 o 
   7  13   3      335.30      101.62    252.22 o 
   8  13   3     2548.64     2357.32    360.20 o 
   9  13   3    11894.41    11564.85    603.69 o 
  10  13   3     2305.46     2429.48    388.40 o 
  11  13   3     4413.26     4679.89    490.33 o 
   0  14   3    71791.82    72881.14   2208.58 o 
   1  14   3     4588.83     4861.95    440.17 o 
   2  14   3    97517.64    97798.38   1657.15 o 
   3  14   3     2378.03     2119.52    357.90 o 
   4  14   3    82751.95    81418.30   1494.19 o 
   5  14   3     3991.73     4205.10    434.41 o 
   6  14   3    64794.25    62719.93   1316.29 o 
   7  14   3     3355.24     3811.48    396.55 o 
   8  14   3    19585.63    20343.49    758.03 o 
   9  14   3      870.00     1159.78    335.30 o 
  10  14   3     1304.93     1532.32    359.65 o 
   1  15   3    19196.35    17511.98    719.81 o 
   2  15   3      950.98      659.83    315.18 o 
   3  15   3       66.17     -399.83    260.70 o 
   4  15   3      190.77      217.48    380.97 o 
   5  15   3     3052.10     2530.74    394.30 o 
   6  15   3     1630.79     1683.44    361.82 o 
   7  15   3       22.04     -136.69    291.96 o 
   8  15   3     4199.09     3633.72    473.69 o 
   9  15   3     6494.93     7536.10    607.43 o 
   0  16   3    47114.22    48394.23   1692.00 o 
   1  16   3      311.23      659.31    316.19 o 
   2  16   3    32553.70    32114.85   1084.64 o 
   3  16   3    15646.61    14651.42    701.11 o 
   4  16   3     7828.87     7851.81    561.45 o 
   5  16   3      250.98      312.77    302.64 o 
   6  16   3     1334.53     1260.96    354.19 o 
   7  16   3       46.49      129.85    326.71 o 
   8  16   3     1494.94     1971.50    449.03 o 
   1  17   3     2969.21     3487.86    435.45 o 
   2  17   3      679.42      738.68    335.46 o 
   3  17   3    12117.06    12905.51    687.05 o 
   4  17   3      143.86      419.05    324.69 o 
   5  17   3    24694.11    24320.76    895.52 o 
   6  17   3      192.82      276.83    339.19 o 
   0  18   3    40125.90    40674.98   1589.29 o 
   1  18   3     4084.52     4089.04    466.94 o 
   2  18   3    26107.45    25576.85    920.44 o 
   3  18   3     3639.53     4754.39    494.96 o 
   4  18   3    13416.03    12456.72    789.71 o 
   0   0   4    75174.55    79385.05   1639.06 o 
   1   0   4    51667.18    53128.09   1075.73 o 
   2   0   4    25722.26    27812.91    461.82 o 
   3   0   4    39154.54    41671.67    637.05 o 
   4   0   4   291488.03   284301.78   4409.26 o 
   5   0   4     1414.91     1219.71    267.75 o 
   6   0   4   204265.00   197853.22   2625.58 o 
   7   0   4    15780.48    15771.76    621.73 o 
   8   0   4    75837.02    72406.73   1617.51 o 
   9   0   4      387.83      144.95    285.44 o 
  10   0   4     5220.23     5193.35    505.69 o 
  11   0   4    15758.00    15397.08    889.95 o 
  12   0   4    55060.98    56217.14   1876.17 o 
  13   0   4    16874.70    18906.17    993.80 o 
  14   0   4    53324.45    55018.23   1924.24 o 
  15   0   4     6763.97     6736.02    920.77 o 
  16   0   4    36888.94    38828.96   1879.69 o 
   1   1   4   134051.31   135280.44   1253.68 o 
   2   1   4     8066.67     7936.37    274.46 o 
   3   1   4    98046.80    99881.35   1289.34 o 
   4   1   4      667.96     1107.86    160.32 o 
   5   1   4    22573.84    23208.76    416.38 o 
   6   1   4    76682.77    77775.85    948.03 o 
   7   1   4    10061.89    11366.44    334.27 o 
   8   1   4   136049.84   134772.22   1505.70 o 
   9   1   4    12601.80    12370.77    456.84 o 
  10   1   4    68721.57    69940.04   1096.38 o 
  11   1   4    16538.82    17269.38    582.19 o 
  12   1   4     2558.79     2766.01    345.99 o 
  13   1   4     4452.75     5093.38    419.57 o 
  14   1   4      260.63      246.40    311.35 o 
  15   1   4      266.44     -205.93    387.51 o 
  16   1   4     2825.11     1861.14    637.78 o 
   0   2   4   115723.11   114497.48   2232.52 o 
   1   2   4     7061.77     6775.60    193.48 o 
   2   2   4    26969.13    28945.65    419.56 o 
   3   2   4    15218.67    14525.48    288.06 o 
   4   2   4    39120.45    39011.63    492.83 o 
   5   2   4     1552.62     1980.25    186.52 o 
   6   2   4    74713.95    74295.00    931.26 o 
   7   2   4     2818.97     3486.45    231.00 o 
   8   2   4    10255.53    10099.13    349.23 o 
   9   2   4      248.21      281.03    182.43 o 
  10   2   4    28981.05    29010.39    734.08 o 
  11   2   4     3299.09     2936.57    399.68 o 
  12   2   4    25001.29    24841.91    757.67 o 
  13   2   4     1526.52     1778.73    324.49 o 
  14   2   4      155.76       63.62    299.96 o 
  15   2   4        0.83      226.51    384.33 o 
  16   2   4      215.43     -169.61    409.24 o 
   1   3   4    74242.93    74340.06    841.72 o 
   2   3   4   206543.16   205345.48   1874.14 o 
   3   3   4   130229.77   131739.94   1338.99 o 
   4   3   4   200313.44   196985.25   1833.32 o 
   5   3   4   116698.27   117530.79   1290.70 o 
   6   3   4    52551.30    50368.26    764.26 o 
   7   3   4    40042.13    38906.18    774.37 o 
   8   3   4    11945.72    11636.04    382.53 o 
   9   3   4     3356.13     4167.70    325.14 o 
  10   3   4    30765.01    31062.38    642.63 o 
  11   3   4      220.16      -71.54    226.23 o 
  12   3   4    58902.43    60043.81   1077.71 o 
  13   3   4      383.04       35.23    270.99 o 
  14   3   4    36067.29    38845.36   1181.96 o 
  15   3   4      215.40       -4.41    394.74 o 
   0   4   4   262270.16   249447.38   3462.80 o 
   1   4   4     5557.85     6098.56    221.62 o 
   2   4   4   167265.00   165691.36   1578.09 o 
   3   4   4    16638.65    17439.39    350.45 o 
   4   4   4     5319.73     5795.07    219.24 o 
   5   4   4      280.85      815.85    140.15 o 
   6   4   4     7531.48     7294.62    293.50 o 
   7   4   4    15841.25    16242.59    428.01 o 
   8   4   4    68407.90    65940.63    938.66 o 
   9   4   4    13522.75    12510.17    418.63 o 
  10   4   4   141929.63   136028.05   1616.23 o 
  11   4   4     6209.36     5903.98    400.72 o 
  12   4   4    60291.54    60846.38   1084.01 o 
  13   4   4     2466.18     2676.33    378.75 o 
  14   4   4    11515.66    13760.61    687.25 o 
  15   4   4     7809.68     8525.16    633.58 o 
   1   5   4     1140.28     1607.54    162.18 o 
   2   5   4    40316.86    39942.48    555.26 o 
   3   5   4    32557.98    34521.82    515.41 o 
   4   5   4    18691.79    19387.27    387.06 o 
   5   5   4    43166.65    43520.71    627.01 o 
   6   5   4    14206.21    13801.56    449.47 o 
   7   5   4    25496.37    24834.13    591.70 o 
   8   5   4    25739.59    25347.29    700.51 o 
   9   5   4     3004.68     3139.67    269.61 o 
  10   5   4      120.10      334.19    209.21 o 
  11   5   4     1852.92     2307.33    294.70 o 
  12   5   4    30952.35    31790.49    770.16 o 
  13   5   4     7777.91     7387.80    480.09 o 
  14   5   4    18779.22    18960.82    801.81 o 
  15   5   4     9551.00     9813.44    678.41 o 
   0   6   4   147904.33   144707.30   2030.31 o 
   1   6   4      226.02      172.22    124.14 o 
   2   6   4    71390.60    72228.11    847.91 o 
   3   6   4      209.58      267.94    155.21 o 
   4   6   4     3809.35     4564.45    228.99 o 
   5   6   4     7825.91     8287.10    296.36 o 
   6   6   4    19360.29    19021.53    427.37 o 
   7   6   4    13544.78    14095.84    373.55 o 
   8   6   4     6905.79     6946.26    358.61 o 
   9   6   4     8413.52     8546.82    373.92 o 
  10   6   4      160.65      336.09    205.59 o 
  11   6   4      167.24      565.12    221.11 o 
  12   6   4     2242.12     2073.94    312.68 o 
  13   6   4     1463.30     1806.19    370.79 o 
  14   6   4    16904.29    17177.92    810.15 o 
  15   6   4     2036.07     1950.85    411.24 o 
   1   7   4   130205.15   128046.73   1319.60 o 
   2   7   4    26618.92    27070.16    471.85 o 
   3   7   4    54123.55    54976.76    726.49 o 
   4   7   4      516.66      865.95    156.91 o 
   5   7   4     4827.24     4540.98    243.49 o 
   6   7   4    83096.73    81659.96   1002.31 o 
   7   7   4    13856.35    13806.36    383.64 o 
   8   7   4   115470.65   110553.32   1496.56 o 
   9   7   4    20908.47    21294.95    542.47 o 
  10   7   4    26113.53    24494.14    661.97 o 
  11   7   4     5964.66     6354.10    365.84 o 
  12   7   4     4268.11     4538.23    375.21 o 
  13   7   4      406.53      818.40    328.14 o 
  14   7   4     1557.23     2750.91    414.71 o 
   0   8   4    68992.80    68952.58   1412.68 o 
   1   8   4     2445.74     2521.35    203.70 o 
   2   8   4   180311.50   174600.09   1842.40 o 
   3   8   4    13194.88    12391.38    325.31 o 
   4   8   4   171166.63   166858.61   1695.26 o 
   5   8   4    19534.25    20142.48    455.35 o 
   6   8   4   185968.95   181058.95   1849.05 o 
   7   8   4    12323.38    12428.67    381.32 o 
   8   8   4    41339.35    39422.34    737.52 o 
   9   8   4     3704.07     3388.94    286.10 o 
  10   8   4     3448.31     3654.55    306.20 o 
  11   8   4    12191.39    12270.54    471.85 o 
  12   8   4      446.91      907.83    322.72 o 
  13   8   4    17389.75    17533.89    716.48 o 
  14   8   4     6658.56     7609.23    560.63 o 
   1   9   4    12401.89    13079.94    447.18 o 
   2   9   4    68284.87    66166.54   1005.62 o 
   3   9   4     1633.01     2055.78    211.99 o 
   4   9   4    48295.67    48732.30    708.78 o 
   5   9   4     1498.28     1338.30    187.02 o 
   6   9   4       98.45      430.16    175.87 o 
   7   9   4     9381.70     9145.63    348.60 o 
   8   9   4     5162.95     5396.12    324.17 o 
   9   9   4    34113.84    33284.33    960.27 o 
  10   9   4     1381.39     1313.43    250.01 o 
  11   9   4    17517.16    17082.38    544.00 o 
  12   9   4     3405.96     3552.89    366.31 o 
  13   9   4     3964.49     3975.67    451.89 o 
  14   9   4     1168.36     1355.67    370.56 o 
   0  10   4     1546.39     1976.41    482.15 o 
   1  10   4       60.18     -211.01    185.68 o 
   2  10   4    16491.06    16963.67    438.89 o 
   3  10   4     2992.95     3226.91    246.70 o 
   4  10   4    13059.33    12558.74    485.88 o 
   5  10   4     1468.19     1627.67    197.92 o 
   6  10   4       47.78       67.82    195.87 o 
   7  10   4       24.24      -32.46    168.42 o 
   8  10   4     1688.17     2259.03    267.30 o 
   9  10   4      455.87      276.74    214.48 o 
  10  10   4    30904.12    29561.78    677.19 o 
  11  10   4      498.50      366.41    257.37 o 
  12  10   4     7789.46     6905.01    493.40 o 
  13  10   4      134.70      419.20    339.37 o 
   1  11   4     4166.82     4663.70    344.62 o 
   2  11   4    16046.56    15592.97    507.11 o 
   3  11   4    18294.42    17712.48    546.49 o 
   4  11   4     3121.88     3287.25    265.66 o 
   5  11   4    23035.77    24010.34    572.56 o 
   6  11   4      846.27     1053.07    222.78 o 
   7  11   4    20628.27    21556.43    657.99 o 
   8  11   4     3161.23     3193.67    315.57 o 
   9  11   4     5807.05     6472.53    405.35 o 
  10  11   4     3185.60     2887.21    324.31 o 
  11  11   4     5143.39     5239.50    440.35 o 
  12  11   4    18640.61    18971.54    879.82 o 
   0  12   4   320058.19   306659.63   4612.44 o 
   1  12   4       84.68      198.87    224.48 o 
   2  12   4   145876.80   141781.23   1822.34 o 
   3  12   4      825.76     1067.54    248.67 o 
   4  12   4    66125.17    67391.97   1332.99 o 
   5  12   4    17242.24    17728.35    760.52 o 
   6  12   4    16463.37    16193.98    563.37 o 
   7  12   4    31678.89    31693.24    755.20 o 
   8  12   4    35807.74    34917.39    788.34 o 
   9  12   4    17768.88    17487.45    610.41 o 
  10  12   4    15765.62    15409.27    570.09 o 
  11  12   4     6380.40     6081.24    452.90 o 
  12  12   4     5846.62     6781.36    549.62 o 
   1  13   4      453.68      572.62    235.78 o 
   2  13   4     4027.30     3843.03    331.58 o 
   3  13   4     2716.23     3006.86    311.16 o 
   4  13   4      341.82      578.78    237.24 o 
   5  13   4     7694.61     8521.03    487.61 o 
   6  13   4     5189.72     5302.23    413.09 o 
   7  13   4     4620.34     4748.57    554.11 o 
   8  13   4     8273.25     9087.54    553.12 o 
   9  13   4     1216.30     1196.63    335.60 o 
  10  13   4      224.92     -191.70    314.99 o 
  11  13   4      985.16     1593.99    466.87 o 
   0  14   4     8462.37     8917.25    774.18 o 
   1  14   4     2422.94     2452.50    359.34 o 
   2  14   4     9262.56     9028.60    544.99 o 
   3  14   4     4958.74     4515.26    435.43 o 
   4  14   4    40423.40    40494.25   1014.85 o 
   5  14   4     1415.48      938.22    295.18 o 
   6  14   4    13916.76    13774.20    602.39 o 
   7  14   4      654.23      893.20    343.19 o 
   8  14   4      756.04      731.72    307.84 o 
   9  14   4      809.28      231.37    299.52 o 
  10  14   4     3130.28     2551.14    545.34 o 
   1  15   4     5149.84     5104.18    465.28 o 
   2  15   4     2980.91     3170.45    408.18 o 
   3  15   4     5971.97     5401.77    468.71 o 
   4  15   4     5196.86     5646.88    484.92 o 
   5  15   4     5877.69     5337.08    493.04 o 
   6  15   4      312.89      340.14    429.01 o 
   7  15   4     7338.98     7627.03    606.53 o 
   8  15   4      733.51      579.36    348.44 o 
   9  15   4     8115.70     8141.76    806.32 o 
   0  16   4    19120.46    18565.43   1461.99 o 
   1  16   4     1471.41     1350.39    357.34 o 
   2  16   4    36502.63    35547.84   1285.19 o 
   3  16   4     5602.48     5972.94    506.55 o 
   4  16   4    66505.52    66599.66   1467.22 o 
   5  16   4     1871.55     1882.68    371.62 o 
   6  16   4    30577.77    31010.19    972.85 o 
   7  16   4      830.28      486.32    365.06 o 
   8  16   4     4323.31     3966.75    526.99 o 
   1  17   4     3678.15     3839.76    443.96 o 
   2  17   4       47.89     -366.35    286.37 o 
   3  17   4     4136.03     3481.20    429.65 o 
   4  17   4     1947.73     1926.61    398.06 o 
   5  17   4     2426.66     2434.79    429.00 o 
   6  17   4     3546.27     3282.98    462.18 o 
   0  18   4    43488.77    44296.56   1636.52 o 
   1  18   4       93.05      -11.86    321.73 o 
   2  18   4    16020.83    14549.73    747.55 o 
   3  18   4       20.75      156.08    330.71 o 
   1   1   5   261515.47   255812.63   2379.90 o 
   2   1   5      592.76      841.47    123.07 o 
   3   1   5   196789.73   196741.06   2234.25 o 
   4   1   5     8869.03     9144.55    310.82 o 
   5   1   5    74914.46    73364.83    831.40 o 
   6   1   5    19189.24    19078.04    417.98 o 
   7   1   5    37103.23    35676.03    647.18 o 
   8   1   5    11708.46    11777.14    356.90 o 
   9   1   5      441.21      759.69    252.16 o 
  10   1   5    16570.76    16469.84    541.79 o 
  11   1   5      204.44       33.29    278.87 o 
  12   1   5     9626.09    10018.41    496.25 o 
  13   1   5     1809.80     2508.55    388.29 o 
  14   1   5    12475.52    13087.79    695.37 o 
  15   1   5       67.60      462.47    416.55 o 
   0   2   5   173651.08   173739.70   2564.82 o 
   1   2   5     1361.54     1390.05    159.66 o 
   2   2   5   129530.63   130517.70   1354.34 o 
   3   2   5     6931.55     6868.28    247.57 o 
   4   2   5    57573.02    58561.37    696.49 o 
   5   2   5    18912.02    17720.84    380.60 o 
   6   2   5    56169.41    55573.18    774.93 o 
   7   2   5     1091.46     1043.49    196.78 o 
   8   2   5    61314.64    61481.82    913.74 o 
   9   2   5     4346.90     4288.68    285.00 o 
  10   2   5    48815.80    47770.70    888.41 o 
  11   2   5     6135.99     5592.89    385.78 o 
  12   2   5    20276.31    20266.21    668.08 o 
  13   2   5    10292.54     9277.02    551.11 o 
  14   2   5     8149.35     8021.24    627.52 o 
  15   2   5    21686.84    22934.71   1032.90 o 
   1   3   5    53070.27    52512.42    650.11 o 
   2   3   5      963.24     1050.01    121.01 o 
   3   3   5    34439.30    33289.24    485.21 o 
   4   3   5    11011.07    12193.86    326.94 o 
   5   3   5    14956.54    14809.69    382.43 o 
   6   3   5    12240.92    11254.84    343.32 o 
   7   3   5    19615.28    20187.21    583.43 o 
   8   3   5     4957.67     5164.54    285.38 o 
   9   3   5    25667.88    25362.81    559.11 o 
  10   3   5      407.54      100.72    244.20 o 
  11   3   5     8594.80     9157.07    455.80 o 
  12   3   5     5604.09     5517.03    410.29 o 
  13   3   5     4529.84     4438.06    428.64 o 
  14   3   5    13843.09    14278.51    707.18 o 
  15   3   5      622.79      738.64    452.50 o 
   0   4   5    33495.09    34205.36    718.33 o 
   1   4   5    16698.12    17708.85    362.31 o 
   2   4   5      247.69      375.36    118.43 o 
   3   4   5     9499.30     9378.62    270.52 o 
   4   4   5    20597.49    21162.89    398.13 o 
   5   4   5    86682.70    86963.41   1231.13 o 
   6   4   5     9547.42     9498.50    326.71 o 
   7   4   5    14127.82    14106.83    423.25 o 
   8   4   5      163.59      340.09    178.94 o 
   9   4   5    30299.30    30230.53    622.22 o 
  10   4   5     1320.56     1642.17    236.40 o 
  11   4   5      571.09     -185.00    226.79 o 
  12   4   5     1264.53     1246.42    315.19 o 
  13   4   5     1468.30     2229.80    361.97 o 
  14   4   5     1926.04     1778.21    405.51 o 
  15   4   5      406.59       71.03    383.34 o 
   1   5   5   206009.13   201852.59   1914.75 o 
   2   5   5     4629.38     5090.95    238.90 o 
   3   5   5   174973.06   170375.28   1674.73 o 
   4   5   5     5256.62     5642.87    282.34 o 
   5   5   5    96582.73    93003.98   1064.02 o 
   6   5   5     6484.57     6583.39    261.27 o 
   7   5   5    35479.84    34434.58    674.33 o 
   8   5   5    29497.60    29052.57    677.31 o 
   9   5   5     6877.58     7439.05    502.44 o 
  10   5   5    35111.31    33998.29    689.61 o 
  11   5   5      469.28      577.48    262.26 o 
  12   5   5    11715.48    11536.62    569.94 o 
  13   5   5      121.92      212.08    298.83 o 
  14   5   5     1713.16     2167.54    422.32 o 
  15   5   5      772.43      785.02    407.06 o 
   0   6   5    39461.00    41379.94    847.50 o 
   1   6   5     3645.21     3731.33    207.38 o 
   2   6   5    52463.78    51236.31    698.49 o 
   3   6   5       75.18       -5.43    138.59 o 
   4   6   5   139061.70   137239.73   1436.96 o 
   5   6   5    22233.45    22554.47    458.22 o 
   6   6   5   114346.56   114364.16   1271.82 o 
   7   6   5     7556.70     7777.00    292.10 o 
   8   6   5    31587.80    30093.27    821.83 o 
   9   6   5    32325.28    30815.64    875.48 o 
  10   6   5    11860.30    11388.21    467.84 o 
  11   6   5    11920.53    11419.00    498.66 o 
  12   6   5     7954.18     8000.55    586.79 o 
  13   6   5    16934.44    16223.63    714.67 o 
  14   6   5     8046.12     8296.78    690.06 o 
  15   6   5     5755.97     5178.65    560.15 o 
   1   7   5     5629.49     5939.90    251.33 o 
   2   7   5    10389.44    10905.37    399.38 o 
   3   7   5      330.80      809.74    157.96 o 
   4   7   5     4342.79     4762.46    248.81 o 
   5   7   5    12404.00    12629.97    400.56 o 
   6   7   5      256.23      550.71    169.84 o 
   7   7   5    13169.01    13131.33    382.29 o 
   8   7   5    13598.47    13530.97    439.23 o 
   9   7   5    26347.03    25346.55    593.78 o 
  10   7   5     6953.67     7551.46    381.48 o 
  11   7   5    15266.10    15208.03    546.36 o 
  12   7   5     1330.81     1008.23    313.73 o 
  13   7   5    21185.84    22028.73    801.49 o 
  14   7   5      246.78      244.58    323.85 o 
   0   8   5    20181.57    20069.00    776.85 o 
   1   8   5      910.46      829.24    148.85 o 
   2   8   5     3222.03     3094.36    196.27 o 
   3   8   5    12383.88    12543.21    346.38 o 
   4   8   5     1825.17     1915.68    195.66 o 
   5   8   5     4487.35     4211.21    251.09 o 
   6   8   5     1460.05     1755.17    207.12 o 
   7   8   5    35475.02    34586.66    621.74 o 
   8   8   5      521.93      386.36    203.08 o 
   9   8   5     9939.86    10515.58    417.81 o 
  10   8   5    11835.61    12161.70    459.99 o 
  11   8   5     3962.09     4209.08    354.26 o 
  12   8   5     7096.26     7246.07    469.23 o 
  13   8   5      803.17      807.81    324.97 o 
  14   8   5      228.10       18.20    357.21 o 
   1   9   5    68565.13    67510.23    935.54 o 
   2   9   5    18050.54    17497.51    465.35 o 
   3   9   5    51420.49    51396.17    738.55 o 
   4   9   5    21392.57    20708.67    454.29 o 
   5   9   5    28431.46    28111.94    544.59 o 
   6   9   5      445.26      707.13    192.64 o 
   7   9   5    19083.18    18456.82    470.60 o 
   8   9   5      256.67      172.29    203.12 o 
   9   9   5    24172.40    23186.11    637.39 o 
  10   9   5     2445.64     2477.20    286.63 o 
  11   9   5     9717.64     9721.66    497.33 o 
  12   9   5    14816.21    15330.14    626.60 o 
  13   9   5     9915.54     9309.95    590.61 o 
   0  10   5   139447.30   134275.20   2383.52 o 
   1  10   5     6073.14     6135.54    361.29 o 
   2  10   5    97225.95    95332.14   1218.71 o 
   3  10   5    29966.14    30097.08    703.77 o 
   4  10   5    38958.59    40152.37    727.07 o 
   5  10   5    38568.14    37399.12    709.79 o 
   6  10   5    10010.83    10617.84    412.56 o 
   7  10   5    48614.17    46728.00    816.74 o 
   8  10   5    10693.20    10804.48    539.04 o 
   9  10   5    31173.51    30583.74    725.21 o 
  10  10   5    23929.03    23941.41    714.41 o 
  11  10   5    26588.54    28358.68    789.14 o 
  12  10   5    17184.13    17862.48    842.64 o 
  13  10   5    15092.32    16012.67    773.41 o 
   1  11   5      442.35      881.40    240.27 o 
   2  11   5    23039.58    21694.60    626.08 o 
   3  11   5      217.54      542.57    221.70 o 
   4  11   5     8984.65     9150.91    434.39 o 
   5  11   5      207.82      260.20    198.06 o 
   6  11   5     1762.54     1922.72    274.98 o 
   7  11   5     5112.33     5480.16    342.60 o 
   8  11   5     8019.57     8524.40    428.23 o 
   9  11   5     9551.80     9694.65    492.68 o 
  10  11   5      810.58      858.04    278.35 o 
  11  11   5    28977.81    29315.15    845.00 o 
  12  11   5     7332.71     7282.78    514.69 o 
   0  12   5      194.59      413.03    340.71 o 
   1  12   5       14.17      216.60    215.06 o 
   2  12   5      387.39      589.48    239.19 o 
   3  12   5     4533.35     5319.17    369.83 o 
   4  12   5     7818.80     8091.75    441.93 o 
   5  12   5      790.97      454.53    286.09 o 
   6  12   5    16052.66    16134.00    571.87 o 
   7  12   5     3551.00     3724.63    371.11 o 
   8  12   5     4882.13     5227.79    477.27 o 
   9  12   5     4588.47     4962.94    421.44 o 
  10  12   5      507.60      579.34    278.16 o 
  11  12   5      477.44     1292.44    304.05 o 
  12  12   5     4849.94     4719.19    444.43 o 
   1  13   5     1859.31     2281.97    296.86 o 
   2  13   5    20135.80    19570.66    605.96 o 
   3  13   5     7048.91     6779.53    417.88 o 
   4  13   5     3495.00     4405.63    408.56 o 
   5  13   5    13226.05    13813.25    551.26 o 
   6  13   5     9431.92     9206.23    478.84 o 
   7  13   5    28575.19    28724.69    867.66 o 
   8  13   5    20359.77    19718.24    744.74 o 
   9  13   5    17665.34    17265.31    784.72 o 
  10  13   5     7524.82     7496.14    580.86 o 
  11  13   5    19475.18    18163.49    820.05 o 
   0  14   5    11541.95    10296.87    895.57 o 
   1  14   5      105.32      -27.04    281.48 o 
   2  14   5    21656.19    21504.62    767.11 o 
   3  14   5    10583.59    10816.37    578.44 o 
   4  14   5    39702.93    38478.79    911.11 o 
   5  14   5    13197.53    13537.68    592.25 o 
   6  14   5    48983.21    49168.08   1178.39 o 
   7  14   5    37472.57    36849.20    984.04 o 
   8  14   5    22764.64    23461.75    969.57 o 
   9  14   5    19451.54    20303.30    865.74 o 
  10  14   5     1943.36     2177.34    428.69 o 
   1  15   5     1177.48     1402.59    342.98 o 
   2  15   5     6182.68     6152.69    493.55 o 
   3  15   5     5996.82     6793.59    516.92 o 
   4  15   5     3017.73     3618.86    425.25 o 
   5  15   5     7857.08     8039.00    676.97 o 
   6  15   5     5056.11     4638.55    470.10 o 
   7  15   5     6466.69     6152.10    691.80 o 
   8  15   5    12156.94    12445.87    813.25 o 
   9  15   5     1748.09      906.01    416.16 o 
   0  16   5    31524.79    29522.11   1320.63 o 
   1  16   5      664.47      894.69    326.75 o 
   2  16   5    12173.63    12687.64    675.81 o 
   3  16   5    19677.83    19445.72   1164.32 o 
   4  16   5       70.78      268.88    296.90 o 
   5  16   5     6000.49     6069.00    515.70 o 
   6  16   5     1178.93      904.53    394.44 o 
   7  16   5    14677.50    15394.75    815.86 o 
   1  17   5     3121.64     2751.31    411.43 o 
   2  17   5     7717.21     8739.80    657.08 o 
   3  17   5     4423.69     4015.42    464.70 o 
   4  17   5     7499.70     6803.35    558.60 o 
   5  17   5     3116.98     3420.87    458.85 o 
   0  18   5    43383.94    42969.85   1625.05 o 
   1  18   5      690.70     1233.30    363.74 o 
   2  18   5    20378.17    19635.87    841.89 o 
   0   0   6    64890.43    64834.41   2330.20 o 
   1   0   6    27258.19    27175.89    653.97 o 
   2   0   6   205086.27   205097.64   2954.65 o 
   3   0   6    73788.77    70804.93   1321.88 o 
   4   0   6   271303.50   268412.22   4247.43 o 
   5   0   6     7891.88     8631.42    357.47 o 
   6   0   6   202125.31   196579.41   2998.79 o 
   7   0   6    13562.84    13765.19    602.58 o 
   8   0   6     6353.83     7238.79    569.39 o 
   9   0   6    28392.44    27171.83    906.19 o 
  10   0   6     3511.40     4351.79    475.22 o 
  11   0   6     4269.34     4835.88    513.01 o 
  12   0   6      807.77      999.98    484.03 o 
  13   0   6     1330.81     1414.96    950.84 o 
  14   0   6     6417.75     5394.76    763.30 o 
  15   0   6    13347.15    12139.33   1180.57 o 
   1   1   6    37863.67    38353.52    529.43 o 
   2   1   6    15811.73    15592.96    359.27 o 
   3   1   6   172061.06   169406.73   1793.84 o 
   4   1   6     5451.13     5476.18    230.69 o 
   5   1   6   227321.39   224434.55   2321.70 o 
   6   1   6      949.17     1387.38    186.61 o 
   7   1   6    89976.46    87967.31   1141.98 o 
   8   1   6    13165.87    13819.62    495.70 o 
   9   1   6     2043.48     2631.48    297.62 o 
  10   1   6     6180.74     6461.02    437.20 o 
  11   1   6     1163.75     1168.48    275.88 o 
  12   1   6      500.23      604.90    299.32 o 
  13   1   6      461.85      284.05    341.00 o 
  14   1   6      159.00     -301.07    318.08 o 
  15   1   6     8001.73     8117.14    836.79 o 
   0   2   6    62338.39    63570.85   1071.31 o 
   1   2   6    13844.64    13714.38    381.86 o 
   2   2   6    47375.54    48593.26    677.64 o 
   3   2   6    55223.43    55452.79    743.92 o 
   4   2   6    25484.90    26720.87    503.45 o 
   5   2   6     3418.59     3879.62    337.01 o 
   6   2   6     4794.46     4644.74    235.22 o 
   7   2   6    59586.84    58440.60    833.82 o 
   8   2   6      375.84      696.88    186.87 o 
   9   2   6    22974.18    22867.37    631.90 o 
  10   2   6    17654.44    18603.10    568.83 o 
  11   2   6     1016.37      903.73    267.69 o 
  12   2   6     2013.04     2350.96    361.33 o 
  13   2   6     6881.14     6934.64    543.00 o 
  14   2   6     3249.80     2555.11    443.00 o 
  15   2   6     1500.03     2529.29    492.67 o 
   1   3   6   464018.66   440220.94   4127.21 o 
   2   3   6     2205.79     2388.26    159.09 o 
   3   3   6   194250.17   193893.70   1954.55 o 
   4   3   6     4017.46     4257.07    267.63 o 
   5   3   6    33266.75    33390.77    543.50 o 
   6   3   6    20472.48    20657.17    781.80 o 
   7   3   6     8245.92     8440.95    321.10 o 
   8   3   6    14301.03    14262.23    455.37 o 
   9   3   6    29631.98    28089.45    592.54 o 
  10   3   6     2185.79     1889.19    281.31 o 
  11   3   6    23974.22    24913.82    738.66 o 
  12   3   6     9133.34     9602.01    538.07 o 
  13   3   6     1163.89     1492.36    406.58 o 
  14   3   6    13051.15    12804.43    738.61 o 
  15   3   6     3914.65     4379.77    563.26 o 
   0   4   6   341374.63   329063.44   4803.97 o 
   1   4   6    19643.85    20176.42    400.74 o 
   2   4   6   154333.70   153950.53   1540.85 o 
   3   4   6    52112.88    51186.75    686.80 o 
   4   4   6    59502.96    58780.53    759.47 o 
   5   4   6     1579.96     2026.19    174.33 o 
   6   4   6    16355.27    16903.78    434.56 o 
   7   4   6     7525.48     8017.36    322.97 o 
   8   4   6    25975.39    25122.26    603.84 o 
   9   4   6      597.69      686.90    200.43 o 
  10   4   6    25086.44    24558.69    753.69 o 
  11   4   6    21146.03    20827.98    691.31 o 
  12   4   6    11378.70    12425.16    593.35 o 
  13   4   6    45432.87    45871.34   1099.99 o 
  14   4   6      120.50      153.88    410.12 o 
  15   4   6    25075.88    25538.94   1007.12 o 
   1   5   6   107715.95   107127.79   1174.39 o 
   2   5   6    45090.80    44140.58    644.27 o 
   3   5   6     3127.21     3359.08    238.39 o 
   4   5   6    18529.91    18441.87    419.13 o 
   5   5   6     4063.56     4476.21    233.41 o 
   6   5   6     3662.44     4071.75    231.41 o 
   7   5   6     8404.17     8731.57    347.65 o 
   8   5   6      156.95      130.03    177.78 o 
   9   5   6    60066.29    56495.52   1045.31 o 
  10   5   6    13128.31    12200.71    483.37 o 
  11   5   6    52794.78    51881.23   1057.58 o 
  12   5   6    12489.81    13912.96    616.19 o 
  13   5   6    12578.77    12354.08    615.91 o 
  14   5   6    12309.67    13008.01    754.80 o 
  15   5   6      610.46      -71.38    492.85 o 
   0   6   6    13067.46    12447.60    492.79 o 
   1   6   6    13468.18    12797.33    355.13 o 
   2   6   6    21643.98    20772.87    549.88 o 
   3   6   6    54066.63    54470.81    755.56 o 
   4   6   6    31910.36    32086.79    554.46 o 
   5   6   6    34269.15    33471.24    574.57 o 
   6   6   6    23100.79    22960.03    479.82 o 
   7   6   6      407.92      474.03    165.24 o 
   8   6   6      543.58      928.21    202.63 o 
   9   6   6     1214.54      625.01    202.49 o 
  10   6   6    10763.47    10266.62    457.83 o 
  11   6   6      999.66      707.05    291.13 o 
  12   6   6    15445.92    16489.86    656.26 o 
  13   6   6     3930.76     4533.57    434.17 o 
  14   6   6     1206.64     1017.67    405.83 o 
   1   7   6    34408.27    33409.12    569.62 o 
   2   7   6    33219.21    33259.26    619.77 o 
   3   7   6   122831.66   118007.45   1306.82 o 
   4   7   6    14738.27    15287.95    430.79 o 
   5   7   6   175823.80   173175.41   1781.25 o 
   6   7   6     8742.40     9105.90    354.55 o 
   7   7   6    51197.89    50379.31    756.06 o 
   8   7   6    11287.60    11139.74    414.22 o 
   9   7   6     1070.62     1623.94    270.86 o 
  10   7   6     2933.44     2516.59    301.84 o 
  11   7   6      271.84      109.12    259.72 o 
  12   7   6      523.38      540.59    292.99 o 
  13   7   6     3438.81     3076.94    397.00 o 
  14   7   6     8211.53     9010.98    643.61 o 
   0   8   6    19365.19    19837.62    625.73 o 
   1   8   6     2407.86     2408.85    231.42 o 
   2   8   6     6758.72     7344.22    295.95 o 
   3   8   6     1569.94     1578.54    193.57 o 
   4   8   6    40037.64    39973.11    652.57 o 
   5   8   6    19462.98    19636.18    495.34 o 
   6   8   6    37199.59    38024.73    654.87 o 
   7   8   6    80764.33    80676.02   1046.41 o 
   8   8   6    38800.14    37370.09    718.27 o 
   9   8   6    57705.07    57580.43   1005.81 o 
  10   8   6     6579.02     7438.66    425.50 o 
  11   8   6    14427.86    13800.67    541.86 o 
  12   8   6     8563.38     8568.11    518.51 o 
  13   8   6     3406.86     3482.91    579.42 o 
  14   8   6     5451.26     5461.04    546.35 o 
   1   9   6    15164.29    15802.70    387.92 o 
   2   9   6     2352.45     2546.60    195.91 o 
   3   9   6     3907.28     4274.33    248.81 o 
   4   9   6     8067.25     8563.29    322.69 o 
   5   9   6    37527.15    37248.47    652.08 o 
   6   9   6    52594.83    52271.38    937.90 o 
   7   9   6    27842.36    27257.13    603.73 o 
   8   9   6    43606.85    42217.64    777.09 o 
   9   9   6     7969.64     7605.32    421.62 o 
  10   9   6     7327.20     7326.98    428.61 o 
  11   9   6     4005.87     4033.22    379.03 o 
  12   9   6      338.47     -240.38    277.86 o 
  13   9   6    15943.96    14991.64    769.74 o 
   0  10   6    51206.43    50604.44   1283.01 o 
   1  10   6     5245.64     5610.71    361.25 o 
   2  10   6     4949.33     4912.67    301.32 o 
   3  10   6     4062.21     4332.53    293.61 o 
   4  10   6     7210.91     6652.60    346.05 o 
   5  10   6      168.01      310.23    198.16 o 
   6  10   6     2110.20     2013.75    285.13 o 
   7  10   6    10271.00    10311.94    449.14 o 
   8  10   6      760.54      662.95    233.23 o 
   9  10   6     3783.24     3897.48    385.79 o 
  10  10   6       54.06      517.19    276.34 o 
  11  10   6      865.46     1164.89    304.05 o 
  12  10   6     1649.13     1733.73    373.02 o 
  13  10   6     6575.96     6953.80    595.76 o 
   1  11   6    51510.98    50347.46    925.74 o 
   2  11   6    20461.10    19881.13    594.75 o 
   3  11   6     9538.73     9930.66    464.90 o 
   4  11   6    24031.79    23261.53    641.56 o 
   5  11   6     1106.14     1741.69    284.76 o 
   6  11   6     2747.26     3495.22    302.37 o 
   7  11   6    17065.39    17723.28    572.16 o 
   8  11   6     2221.51     2440.08    341.37 o 
   9  11   6    42984.61    41960.69    940.11 o 
  10  11   6    13448.84    12494.94    595.46 o 
  11  11   6    30285.67    29397.53    825.58 o 
  12  11   6    14499.35    16793.62    798.14 o 
   0  12   6     5600.22     5767.08    559.73 o 
   1  12   6     6495.87     6721.83    408.72 o 
   2  12   6     9708.66     9537.10    461.64 o 
   3  12   6    36800.37    36115.75    829.44 o 
   4  12   6      608.65     1055.21    264.19 o 
   5  12   6    34836.73    35820.80    802.84 o 
   6  12   6     8591.29     7913.12    446.44 o 
   7  12   6    13486.84    13292.01    581.47 o 
   8  12   6    13687.08    13088.55    642.53 o 
   9  12   6    14377.11    13726.24    657.08 o 
  10  12   6    37442.56    37049.92    999.29 o 
  11  12   6    25402.22    25751.16   1153.34 o 
   1  13   6    13263.80    13924.14    546.72 o 
   2  13   6     2246.27     2705.69    322.35 o 
   3  13   6     2302.73     2487.79    319.33 o 
   4  13   6     5870.35     6173.38    411.72 o 
   5  13   6      252.08      240.77    256.59 o 
   6  13   6     1345.05     1129.38    291.86 o 
   7  13   6     4150.05     3669.13    418.04 o 
   8  13   6     3004.79     3348.63    432.22 o 
   9  13   6    13678.28    13239.43    667.60 o 
  10  13   6      966.68      141.25    338.12 o 
   0  14   6     9165.99     9351.45    692.61 o 
   1  14   6     2335.18     2227.10    306.84 o 
   2  14   6       62.16     -201.51    229.19 o 
   3  14   6      496.56      551.40    266.91 o 
   4  14   6     3462.59     3739.86    385.88 o 
   5  14   6     7691.04     7131.14    479.90 o 
   6  14   6     6361.97     7379.98    488.59 o 
   7  14   6    20987.71    20979.29    857.77 o 
   8  14   6      172.80      603.05    360.23 o 
   9  14   6     7029.51     6592.22    579.22 o 
   1  15   6     2805.38     2928.53    498.83 o 
   2  15   6      624.84      337.61    305.17 o 
   3  15   6     8379.69     8062.92    562.77 o 
   4  15   6     8689.98     9033.38    583.38 o 
   5  15   6    18941.21    19782.67    780.03 o 
   6  15   6     9583.24    10691.47    686.22 o 
   7  15   6    19385.21    19868.97    974.39 o 
   8  15   6    22194.17    22126.56   1032.50 o 
   0  16   6     1298.72     1375.97    523.87 o 
   1  16   6      130.89     -284.52    281.83 o 
   2  16   6     4461.14     4733.18    532.43 o 
   3  16   6      117.39     -206.78    287.73 o 
   4  16   6    17151.83    16767.45    756.25 o 
   5  16   6     7299.06     6928.69    557.58 o 
   6  16   6    12577.05    12700.59    778.54 o 
   7  16   6    18438.98    19458.72   1143.26 o 
   1  17   6     6343.34     6165.18    529.75 o 
   2  17   6      154.15      -40.28    344.73 o 
   3  17   6    11178.06     9692.39    646.75 o 
   4  17   6      588.15      -18.26    334.89 o 
   5  17   6    11121.97    11561.10    749.19 o 
   0  18   6      807.19     1155.64    509.71 o 
   1   1   7    85269.00    85601.60    968.74 o 
   2   1   7    24824.15    25879.50    479.77 o 
   3   1   7    68075.47    69649.24    892.11 o 
   4   1   7    35719.84    36392.03    620.08 o 
   5   1   7    55310.43    54828.64    773.20 o 
   6   1   7    15363.70    14704.54    378.40 o 
   7   1   7    28296.53    27831.37    541.91 o 
   8   1   7     8755.37     9097.43    334.40 o 
   9   1   7    35584.64    35529.80    728.78 o 
  10   1   7     5351.20     5162.90    424.16 o 
  11   1   7    15267.32    15329.15    678.01 o 
  12   1   7      114.82     -193.22    294.51 o 
  13   1   7    14441.40    15115.44    728.39 o 
  14   1   7     5222.81     6095.44    560.33 o 
  15   1   7     2427.50     2418.25    510.31 o 
   0   2   7   253250.22   247585.41   3239.01 o 
   1   2   7     9830.59     9597.54    281.41 o 
   2   2   7   159890.63   155928.53   1550.20 o 
   3   2   7    15639.66    16081.87    394.98 o 
   4   2   7    62129.30    60152.59    833.08 o 
   5   2   7    30076.35    29339.62    545.14 o 
   6   2   7    33152.75    32589.80    762.36 o 
   7   2   7     4204.86     4355.78    289.44 o 
   8   2   7    10269.17     9955.67    352.94 o 
   9   2   7    32848.63    32458.09    777.12 o 
  10   2   7      308.32      447.53    257.06 o 
  11   2   7    26912.76    26452.14    838.51 o 
  12   2   7     2945.16     3158.55    429.24 o 
  13   2   7    32594.90    31163.41    976.13 o 
  14   2   7     2816.42     2545.58    447.68 o 
  15   2   7    15051.77    16219.02    868.15 o 
   1   3   7    75395.67    76813.46    911.36 o 
   2   3   7       54.97      396.22    123.35 o 
   3   3   7    73042.31    71001.49    936.48 o 
   4   3   7     5649.54     6150.00    300.50 o 
   5   3   7    56728.54    55344.20    810.48 o 
   6   3   7     5074.49     5097.56    259.37 o 
   7   3   7    22177.85    21580.63    471.37 o 
   8   3   7     5828.89     5813.04    339.94 o 
   9   3   7    11569.14    12385.14    533.04 o 
  10   3   7     2012.35     1969.69    320.87 o 
  11   3   7    25875.89    25648.33    911.05 o 
  12   3   7     2488.31     2802.09    403.69 o 
  13   3   7    11623.60    12376.39    683.85 o 
  14   3   7     2968.94     3157.79    488.39 o 
  15   3   7     4273.63     5276.40    637.02 o 
   0   4   7    59084.89    55235.24   1053.52 o 
   1   4   7      128.10      415.35    156.74 o 
   2   4   7    68381.73    69475.84    870.51 o 
   3   4   7    23223.97    22979.98    445.13 o 
   4   4   7    15315.53    14739.79    427.81 o 
   5   4   7     8979.37     8725.31    335.37 o 
   6   4   7     5414.50     5292.02    311.18 o 
   7   4   7     1608.12     1682.08    200.45 o 
   8   4   7     3069.63     2827.97    288.29 o 
   9   4   7     7239.27     7568.19    395.69 o 
  10   4   7     7540.56     7454.46    467.37 o 
  11   4   7      785.43      480.39    297.81 o 
  12   4   7     5330.85     5591.51    492.86 o 
  13   4   7      360.64      369.66    334.82 o 
  14   4   7     5591.79     5906.97    540.02 o 
   1   5   7    56372.07    57582.08    786.71 o 
   2   5   7     1934.42     2362.82    209.74 o 
   3   5   7    50682.85    50486.51    754.03 o 
   4   5   7     8564.46     8546.10    302.31 o 
   5   5   7    81685.65    79164.76   1006.85 o 
   6   5   7    15741.45    16121.96    499.34 o 
   7   5   7    68193.16    67665.13    962.73 o 
   8   5   7    14012.30    13599.53    487.14 o 
   9   5   7    26915.00    25296.68    769.53 o 
  10   5   7      643.46      891.73    287.00 o 
  11   5   7     5621.76     5279.36    432.19 o 
  12   5   7      232.26      648.60    309.71 o 
  13   5   7     2561.06     2845.80    439.56 o 
  14   5   7     3354.25     3017.63    493.38 o 
   0   6   7    20143.43    20151.61    645.98 o 
   1   6   7    14882.29    16243.25    449.88 o 
   2   6   7    28375.42    28186.32    530.88 o 
   3   6   7       81.42      211.86    160.63 o 
   4   6   7    36902.29    35962.45    603.82 o 
   5   6   7     2076.76     2374.91    212.31 o 
   6   6   7    19647.28    19415.79    453.81 o 
   7   6   7    69024.37    66755.87   1008.68 o 
   8   6   7    10486.80    10067.28    563.27 o 
   9   6   7    28669.44    27700.22    684.63 o 
  10   6   7    10591.41    10870.67    665.92 o 
  11   6   7    21417.23    20673.03    703.63 o 
  12   6   7     6726.61     7104.49    501.26 o 
  13   6   7     7851.72     7025.65    546.99 o 
  14   6   7     4039.60     3684.70    524.70 o 
   1   7   7    22628.20    22117.94    481.79 o 
   2   7   7    19304.66    19227.59    612.48 o 
   3   7   7    40649.23    40392.86    691.71 o 
   4   7   7    32910.30    33470.80    751.17 o 
   5   7   7    59039.93    57716.57    825.19 o 
   6   7   7    28674.32    27730.11    620.00 o 
   7   7   7    45398.07    46178.24    806.39 o 
   8   7   7    28337.18    28308.32    682.41 o 
   9   7   7    12355.66    12767.29    504.27 o 
  10   7   7    25736.32    24304.39    666.92 o 
  11   7   7     3265.20     2851.75    368.27 o 
  12   7   7     8460.75     9265.33    539.59 o 
  13   7   7      664.13      710.51    339.31 o 
  14   7   7     2026.63     1815.66    468.83 o 
   0   8   7    52689.36    53289.91   1107.15 o 
   1   8   7      266.11       -0.09    174.60 o 
   2   8   7    31732.42    32522.01    594.50 o 
   3   8   7    23527.80    22310.22    606.42 o 
   4   8   7    21686.48    21720.87    493.77 o 
   5   8   7     1069.28      945.50    195.59 o 
   6   8   7     3799.97     4344.15    270.18 o 
   7   8   7      224.59       91.98    226.18 o 
   8   8   7      806.58      742.37    240.87 o 
   9   8   7     1989.27     2114.12    289.39 o 
  10   8   7     1491.55     1332.16    299.67 o 
  11   8   7     1950.69     2501.32    373.73 o 
  12   8   7     6481.02     6936.56    485.62 o 
  13   8   7     4528.62     3965.86    455.52 o 
   1   9   7   135458.92   133814.91   1579.63 o 
   2   9   7      179.21      729.16    209.77 o 
   3   9   7    39579.29    39397.60    667.50 o 
   4   9   7     2303.88     2413.79    234.14 o 
   5   9   7    11374.73    11693.50    387.83 o 
   6   9   7      660.36      758.25    197.75 o 
   7   9   7    17982.55    17787.04    555.17 o 
   8   9   7     5075.13     4894.18    357.54 o 
   9   9   7    33834.18    33311.07    774.96 o 
  10   9   7     6420.11     6510.74    591.71 o 
  11   9   7    40537.50    37934.00    922.00 o 
  12   9   7     4612.10     5053.95    519.03 o 
  13   9   7     5968.15     7717.65    614.92 o 
   0  10   7     1367.59     1464.40    380.93 o 
   1  10   7     3790.45     3718.57    333.44 o 
   2  10   7      295.76      289.36    236.76 o 
   3  10   7    21987.39    20496.77    643.01 o 
   4  10   7     8666.14     9052.04    551.02 o 
   5  10   7    17670.52    17885.21    521.17 o 
   6  10   7    13625.59    13230.68    462.60 o 
   7  10   7     1505.87     1315.15    280.52 o 
   8  10   7     8559.93     8902.95    494.54 o 
   9  10   7     2553.56     2707.47    382.65 o 
  10  10   7    15041.13    15379.76    622.60 o 
  11  10   7     8337.33     8008.35    548.97 o 
  12  10   7    19734.62    18726.06    773.20 o 
   1  11   7    67916.13    65963.31   1103.77 o 
   2  11   7     9903.31    10156.07    476.67 o 
   3  11   7    13403.98    12627.06    513.92 o 
   4  11   7    11269.43    10654.81    483.97 o 
   5  11   7      337.88      250.57    278.05 o 
   6  11   7    13398.31    13530.93    530.73 o 
   7  11   7     2039.08     1882.57    312.74 o 
   8  11   7    16265.63    16161.62    715.29 o 
   9  11   7    22104.62    22310.21    753.45 o 
  10  11   7    13502.17    13143.62    619.28 o 
  11  11   7    11644.51    12706.27    599.58 o 
  12  11   7     4408.16     4083.99    584.97 o 
   0  12   7     9499.13     8780.61    651.91 o 
   1  12   7     2778.45     2668.80    319.53 o 
   2  12   7     2355.63     2361.35    317.10 o 
   3  12   7      578.83      575.08    258.82 o 
   4  12   7     1315.36      830.63    266.47 o 
   5  12   7      373.24      363.24    248.65 o 
   6  12   7      505.60      435.99    263.61 o 
   7  12   7     7246.17     7221.63    523.79 o 
   8  12   7      616.78      763.51    334.51 o 
   9  12   7    14127.22    14260.14    688.57 o 
  10  12   7      753.71      598.74    344.99 o 
  11  12   7     4622.90     4348.19    472.40 o 
   1  13   7     9355.22     9619.69    519.51 o 
   2  13   7     5261.38     4793.59    389.51 o 
   3  13   7    53293.27    53788.34   1114.64 o 
   4  13   7    15353.08    14970.55    581.63 o 
   5  13   7    94598.45    95856.78   1717.60 o 
   6  13   7    19726.93    18765.65    929.16 o 
   7  13   7    33964.09    33718.22    972.74 o 
   8  13   7    20219.63    19880.16    840.50 o 
   9  13   7     7115.17     7873.33    565.81 o 
  10  13   7     9550.21     9582.63    700.65 o 
   0  14   7      447.06     1297.96    418.71 o 
   1  14   7       14.21     -147.68    242.29 o 
   2  14   7      327.77      486.85    265.88 o 
   3  14   7     6621.09     6167.16    439.03 o 
   4  14   7      390.70      822.72    289.56 o 
   5  14   7     1354.13     1288.29    320.88 o 
   6  14   7     3433.17     3009.00    454.03 o 
   7  14   7     8591.39     7609.19    592.14 o 
   8  14   7    11823.49    11287.37    813.11 o 
   9  14   7    29904.85    31907.98   1058.07 o 
   1  15   7      161.07      405.33    303.69 o 
   2  15   7       57.31      -26.82    296.50 o 
   3  15   7    10890.65    11017.55    663.43 o 
   4  15   7      325.83      316.43    309.05 o 
   5  15   7    27391.32    26650.20    886.26 o 
   6  15   7      504.44      363.13    395.62 o 
   7  15   7    12450.82    12943.61    743.54 o 
   8  15   7       18.67     -162.80    349.23 o 
   0  16   7     7122.08     6213.30    750.45 o 
   1  16   7     5148.17     5187.17    501.88 o 
   2  16   7     2049.47     1892.07    374.92 o 
   3  16   7     5442.48     5304.46    497.57 o 
   4  16   7      393.03      410.40    324.33 o 
   5  16   7     4973.13     5325.55    559.77 o 
   6  16   7     1090.27     1271.32    463.77 o 
   1  17   7    51396.51    52008.38   1311.33 o 
   2  17   7     1496.27     1605.22    390.53 o 
   3  17   7    20759.26    20665.16    846.66 o 
   4  17   7     6286.78     6667.47    561.01 o 
   0   0   8   341424.25   316722.97   5764.15 o 
   1   0   8    11714.09    11734.01    473.73 o 
   2   0   8    70097.06    68129.28   1192.56 o 
   3   0   8      592.01      972.20    347.40 o 
   4   0   8    32287.29    33010.43    914.70 o 
   5   0   8    77008.92    74321.60   1503.34 o 
   6   0   8     2084.81     1905.32    315.68 o 
   7   0   8   239746.53   234574.66   3661.61 o 
   8   0   8    18594.94    17042.06   1387.87 o 
   9   0   8   149052.81   140239.78   2936.27 o 
  10   0   8     7398.50     7289.38    724.92 o 
  11   0   8    23411.91    21042.43   1104.56 o 
  12   0   8     7326.19     6798.00    772.03 o 
  13   0   8    14633.71    13890.95   1041.16 o 
  14   0   8     3928.30     4179.40    720.71 o 
   1   1   8     4236.83     4752.57    306.55 o 
   2   1   8    24100.23    24309.74    534.82 o 
   3   1   8    26342.47    25410.60    551.58 o 
   4   1   8     6986.61     7035.99    338.87 o 
   5   1   8   101017.43   100511.89   1210.96 o 
   6   1   8     6146.76     5916.13    281.60 o 
   7   1   8    67324.63    65686.73    902.61 o 
   8   1   8    17146.41    16609.15    583.29 o 
   9   1   8    23679.63    23124.74    762.91 o 
  10   1   8     1200.85     1146.68    333.71 o 
  11   1   8     4229.25     4984.00    474.88 o 
  12   1   8     6672.95     6701.62    655.65 o 
  13   1   8     9629.61     9915.24    636.28 o 
  14   1   8     8865.29     9513.20    658.05 o 
   0   2   8     1394.42     1972.73    267.48 o 
   1   2   8    29777.46    28292.52    503.82 o 
   2   2   8     3863.49     4223.63    220.85 o 
   3   2   8    54576.21    53680.44    825.68 o 
   4   2   8    51171.81    50299.58    764.32 o 
   5   2   8     5954.54     6380.63    300.40 o 
   6   2   8    16518.58    16186.41    440.20 o 
   7   2   8     3654.95     3768.93    286.65 o 
   8   2   8     1173.80     1172.28    232.81 o 
   9   2   8       28.36      119.61    247.64 o 
  10   2   8    18507.29    18188.52    852.01 o 
  11   2   8     6865.97     7204.88    591.31 o 
  12   2   8     3359.35     3760.21    448.40 o 
  13   2   8     7536.14     6637.29    556.03 o 
  14   2   8      475.98      436.49    372.37 o 
   1   3   8    50010.65    49416.39    764.39 o 
   2   3   8    38851.89    37671.73    590.33 o 
   3   3   8     7232.28     7659.35    320.94 o 
   4   3   8    42952.83    43203.04    776.94 o 
   5   3   8     3462.82     3498.61    296.04 o 
   6   3   8       85.18      368.12    190.21 o 
   7   3   8    15639.59    15280.64    487.45 o 
   8   3   8     5398.75     5519.78    346.45 o 
   9   3   8    73299.65    70201.54   1709.81 o 
  10   3   8      710.48     1127.51    330.73 o 
  11   3   8    91460.34    87576.40   1584.41 o 
  12   3   8     3045.60     2594.90    420.46 o 
  13   3   8    33334.00    33771.83   1075.08 o 
  14   3   8       37.26      329.54    369.99 o 
   0   4   8      508.02      699.62    249.35 o 
   1   4   8    20553.97    20322.72    441.06 o 
   2   4   8    32887.79    33101.85    560.69 o 
   3   4   8   106691.23   106157.31   1197.74 o 
   4   4   8    58148.14    58562.26    875.92 o 
   5   4   8    52946.66    52760.88    824.81 o 
   6   4   8    59057.46    56795.41   1128.07 o 
   7   4   8     9548.82     9396.84    417.17 o 
   8   4   8     3241.25     2979.24    296.53 o 
   9   4   8    21098.29    20750.82    666.51 o 
  10   4   8     1278.94     1583.21    319.39 o 
  11   4   8    50339.66    47405.03   1444.30 o 
  12   4   8     1479.67     1334.55    375.97 o 
  13   4   8    49213.70    49685.00   1209.85 o 
  14   4   8     1847.43     1669.47    421.93 o 
   1   5   8   209025.63   207019.75   2050.70 o 
   2   5   8    11710.23    11906.39    361.02 o 
   3   5   8    61091.51    60380.45    827.18 o 
   4   5   8      868.32     1213.52    185.07 o 
   5   5   8     4332.41     4603.95    336.13 o 
   6   5   8    12232.75    11648.60    404.10 o 
   7   5   8    15911.12    15697.54    518.35 o 
   8   5   8    29515.08    29716.56    705.36 o 
   9   5   8    36879.29    34187.99    761.74 o 
  10   5   8     6997.45     6688.00    464.08 o 
  11   5   8    19650.47    19290.98    761.56 o 
  12   5   8      100.77      -80.01    306.32 o 
  13   5   8      381.08      630.49    363.83 o 
  14   5   8     1837.72     1713.31    422.08 o 
   0   6   8   114042.91   113240.28   1839.15 o 
   1   6   8      142.03      163.71    161.61 o 
   2   6   8    37610.95    38472.38    645.97 o 
   3   6   8     1611.51     2187.64    213.50 o 
   4   6   8       18.87      152.89    162.61 o 
   5   6   8    18993.40    18980.80    445.67 o 
   6   6   8     8777.18     8939.41    377.39 o 
   7   6   8    48784.42    48913.31    896.88 o 
   8   6   8       22.80      157.68    213.36 o 
   9   6   8    45445.70    45147.42   1006.43 o 
  10   6   8     1543.71     1343.92    313.60 o 
  11   6   8     5676.05     5924.18    529.65 o 
  12   6   8       14.25      134.57    324.87 o 
  13   6   8      700.59      873.69    354.80 o 
  14   6   8     6094.13     6371.99    571.62 o 
   1   7   8     2781.09     3575.55    255.90 o 
   2   7   8    12761.20    12353.94    390.39 o 
   3   7   8    72849.58    73505.14   1013.18 o 
   4   7   8     3737.85     3619.79    255.59 o 
   5   7   8   128943.60   124997.30   1420.69 o 
   6   7   8     5300.07     4966.56    314.77 o 
   7   7   8    56840.80    55392.08    973.49 o 
   8   7   8     9142.89     8867.56    444.01 o 
   9   7   8    11964.43    11753.67    544.63 o 
  10   7   8       40.61      -41.97    258.72 o 
  11   7   8    15720.52    15149.32    633.96 o 
  12   7   8    10088.22    10479.41    712.12 o 
  13   7   8    21529.88    22633.13    857.04 o 
   0   8   8     6638.06     5847.21    526.81 o 
   1   8   8     1589.55     1505.89    216.92 o 
   2   8   8    16602.55    16881.99    488.64 o 
   3   8   8     4437.16     4781.67    281.09 o 
   4   8   8     4144.71     4123.10    282.71 o 
   5   8   8      206.07      408.76    187.83 o 
   6   8   8      338.42      194.24    212.45 o 
   7   8   8    10334.46    10899.36    471.86 o 
   8   8   8     3691.34     4209.77    349.91 o 
   9   8   8    24527.46    23756.67    667.12 o 
  10   8   8    23920.98    22632.04    667.97 o 
  11   8   8    12531.32    11470.11    577.16 o 
  12   8   8     8797.68     9249.81    594.96 o 
  13   8   8     4185.06     4250.86    482.57 o 
   1   9   8    43348.99    42835.45    718.33 o 
   2   9   8    26498.65    27310.90    573.23 o 
   3   9   8   108133.16   106092.94   1280.85 o 
   4   9   8    24664.91    25427.75    556.73 o 
   5   9   8   115815.13   116400.49   1378.61 o 
   6   9   8     6309.90     6100.22    346.40 o 
   7   9   8    21528.40    21553.08    618.64 o 
   8   9   8      165.26      390.08    236.83 o 
   9   9   8     2592.42     2411.90    314.70 o 
  10   9   8     2649.56     2586.93    353.28 o 
  11   9   8     1637.05     1586.18    362.81 o 
  12   9   8     4900.58     5367.51    550.53 o 
   0  10   8    10548.82     9816.58    660.44 o 
   1  10   8     1295.16     1083.03    271.40 o 
   2  10   8     5136.90     4595.32    360.68 o 
   3  10   8    18331.38    18150.93    529.63 o 
   4  10   8     5571.47     5244.50    336.63 o 
   5  10   8    10483.07    10501.13    427.09 o 
   6  10   8    14288.16    14648.14    581.41 o 
   7  10   8     2177.91     2621.90    347.15 o 
   8  10   8     1433.72     1543.95    313.23 o 
   9  10   8     1113.92     1083.34    302.61 o 
  10  10   8     2791.12     3245.33    379.19 o 
  11  10   8     4741.77     4871.31    514.62 o 
  12  10   8     2842.39     3200.85    634.69 o 
   1  11   8   160655.23   157366.89   1987.11 o 
   2  11   8      782.00      649.24    265.59 o 
   3  11   8    61755.92    59818.60   1337.10 o 
   4  11   8      168.33      268.87    248.09 o 
   5  11   8    29496.70    29370.32    814.43 o 
   6  11   8    13306.52    12297.81    714.56 o 
   7  11   8    26495.49    25235.75    835.49 o 
   8  11   8    17703.43    17032.13    644.96 o 
   9  11   8    31367.14    30979.70    877.47 o 
  10  11   8     3752.20     3430.38    411.24 o 
  11  11   8    13957.18    14530.26    709.21 o 
   0  12   8     1651.81     1655.65    409.96 o 
   1  12   8      705.10      613.21    271.54 o 
   2  12   8     4992.45     6128.47    420.26 o 
   3  12   8     1641.50     1680.17    300.13 o 
   4  12   8    11334.40    12073.43    527.77 o 
   5  12   8     1432.64     1603.02    324.21 o 
   6  12   8     5518.03     5263.91    540.17 o 
   7  12   8     4181.68     3415.70    428.74 o 
   8  12   8     7271.26     7399.46    544.73 o 
   9  12   8      292.58      226.52    317.35 o 
  10  12   8      151.69      277.70    318.18 o 
   1  13   8    44233.33    44000.79    943.27 o 
   2  13   8     2095.62     2460.12    328.53 o 
   3  13   8    16096.63    16360.69    613.18 o 
   4  13   8        3.53     -113.34    263.69 o 
   5  13   8     5124.84     5331.07    444.25 o 
   6  13   8     3834.69     3709.80    453.58 o 
   7  13   8     3875.93     4018.51    466.95 o 
   8  13   8     5689.54     5589.91    515.84 o 
   9  13   8     9798.26     9573.20    617.83 o 
   0  14   8      775.32      522.18    399.22 o 
   1  14   8     2000.74     1632.63    325.10 o 
   2  14   8      655.22      343.51    270.83 o 
   3  14   8     6409.46     6967.80    465.12 o 
   4  14   8     1283.56     1478.38    308.68 o 
   5  14   8       15.30       66.09    279.65 o 
   6  14   8     1133.55     1205.02    356.06 o 
   7  14   8     2444.84     2015.98    418.49 o 
   8  14   8     2260.05     2144.27    451.76 o 
   1  15   8    79839.49    78677.83   1509.10 o 
   2  15   8     6389.54     6930.96    525.30 o 
   3  15   8    56630.33    58027.37   1393.96 o 
   4  15   8     6135.71     6141.28    517.74 o 
   5  15   8    48147.30    49202.52   1280.43 o 
   6  15   8     3444.40     2709.97    466.94 o 
   7  15   8    24808.18    24761.33    971.53 o 
   0  16   8     7547.15     8205.24    829.75 o 
   1  16   8     2510.17     2490.46    417.63 o 
   2  16   8     2742.65     2048.28    397.84 o 
   3  16   8     2282.24     2554.41    408.90 o 
   4  16   8      299.73      167.94    358.67 o 
   5  16   8     1652.68     2000.56    495.28 o 
   1  17   8      631.63      879.42    358.16 o 
   2  17   8        1.67      275.56    369.79 o 
   1   1   9    10227.22    10694.81    365.93 o 
   2   1   9      552.86      582.28    173.40 o 
   3   1   9    18774.00    18975.86    457.35 o 
   4   1   9     1290.46     1323.79    197.21 o 
   5   1   9    31474.01    31591.50    693.31 o 
   6   1   9     6519.02     6720.20    400.25 o 
   7   1   9    65970.05    63330.75   1217.50 o 
   8   1   9     1206.80      893.22    300.28 o 
   9   1   9    50439.98    49650.67   1112.32 o 
  10   1   9     4952.52     4789.67    451.94 o 
  11   1   9    61384.17    61901.36   1314.06 o 
  12   1   9     1630.01     1296.87    366.04 o 
  13   1   9    28105.96    26036.24    927.83 o 
  14   1   9      351.96      696.22    402.87 o 
   0   2   9     3010.71     3413.00    331.78 o 
   1   2   9     3471.95     3722.49    236.12 o 
   2   2   9      486.87     1170.58    204.28 o 
   3   2   9    64973.61    63292.55    907.66 o 
   4   2   9     1851.26     2738.12    303.56 o 
   5   2   9    60421.05    59318.65    907.44 o 
   6   2   9     3670.15     4204.13    287.95 o 
   7   2   9   105128.66   100476.90   1447.84 o 
   8   2   9     4827.39     4654.02    430.80 o 
   9   2   9    63734.75    61309.33   1242.07 o 
  10   2   9      662.27      910.78    319.37 o 
  11   2   9    66736.31    63631.10   1331.98 o 
  12   2   9     2302.03     3211.49    445.85 o 
  13   2   9    25396.12    23758.79    900.86 o 
  14   2   9     2410.49     2526.54    457.25 o 
   1   3   9    64375.76    64935.38    865.57 o 
   2   3   9        1.18      -75.19    191.73 o 
   3   3   9    80343.71    79927.67   1072.55 o 
   4   3   9      869.83     1299.10    244.74 o 
   5   3   9    73090.55    72853.80   1060.72 o 
   6   3   9      210.10      430.91    210.38 o 
   7   3   9    22269.80    22006.20    730.53 o 
   8   3   9     3865.22     4260.83    349.80 o 
   9   3   9    19156.97    17717.59    705.94 o 
  10   3   9     1553.62     1385.73    354.17 o 
  11   3   9    10557.73    10614.22    636.00 o 
  12   3   9      153.74      308.82    326.46 o 
  13   3   9    15606.19    15510.83    767.91 o 
  14   3   9      597.92      439.34    373.26 o 
   0   4   9     2371.58     3115.36    439.60 o 
   1   4   9      791.20     1146.04    178.05 o 
   2   4   9      207.16      312.75    156.49 o 
   3   4   9    13951.56    13353.64    444.10 o 
   4   4   9    14280.30    14122.08    462.11 o 
   5   4   9    31153.40    32620.87    655.18 o 
   6   4   9     8857.55     9280.37    378.91 o 
   7   4   9    77591.39    74238.90   1146.85 o 
   8   4   9     1633.93     1566.53    261.14 o 
   9   4   9     8467.67     7956.33    523.27 o 
  10   4   9     2532.73     2957.82    408.97 o 
  11   4   9     5829.92     6004.15    519.59 o 
  12   4   9      625.79      346.68    345.59 o 
  13   4   9      304.82       97.77    335.69 o 
  14   4   9       75.52      150.74    373.02 o 
   1   5   9    27676.03    27707.54    545.93 o 
   2   5   9     3336.42     3347.14    307.19 o 
   3   5   9    16884.58    17505.33    427.45 o 
   4   5   9     7417.14     7160.57    358.74 o 
   5   5   9    18592.26    19080.86    514.47 o 
   6   5   9    11662.12    10872.08    408.14 o 
   7   5   9    57284.38    55092.36    968.87 o 
   8   5   9     1059.73     1359.33    263.96 o 
   9   5   9    59831.59    58256.44   1122.01 o 
  10   5   9      150.62     -237.88    268.46 o 
  11   5   9    37832.16    38076.80   1013.85 o 
  12   5   9     2064.19     2690.99    405.57 o 
  13   5   9    19112.79    19037.16    822.63 o 
   0   6   9    23251.08    23616.68    734.82 o 
   1   6   9     2659.60     3016.51    256.72 o 
   2   6   9     7049.36     8013.26    334.19 o 
   3   6   9      900.90     1336.82    200.14 o 
   4   6   9      109.06      361.94    282.66 o 
   5   6   9    23806.46    22536.46    580.70 o 
   6   6   9       81.41      276.31    221.35 o 
   7   6   9     8316.08     8808.45    485.01 o 
   8   6   9     2110.30     2131.61    305.88 o 
   9   6   9    29940.96    28798.68    726.66 o 
  10   6   9     5989.41     5546.60    478.93 o 
  11   6   9     9880.06     8706.11    578.82 o 
  12   6   9     3760.25     4453.33    533.26 o 
  13   6   9    25127.80    25168.49    981.34 o 
   1   7   9   123725.14   123926.02   1432.64 o 
   2   7   9     5983.89     5638.91    312.63 o 
   3   7   9    98477.73    98295.93   1258.69 o 
   4   7   9     2112.64     1827.44    216.59 o 
   5   7   9    61011.44    60227.51    952.18 o 
   6   7   9     4556.32     4029.12    337.21 o 
   7   7   9    20513.30    20152.49    660.51 o 
   8   7   9     7217.52     7368.40    430.36 o 
   9   7   9     5755.53     6544.54    421.36 o 
  10   7   9     2428.51     2389.00    385.42 o 
  11   7   9      405.19      450.34    326.98 o 
  12   7   9     1003.84     1079.50    360.36 o 
  13   7   9      127.70     -113.07    340.74 o 
   0   8   9    23150.57    22824.12    767.22 o 
   1   8   9     3720.64     3815.65    290.23 o 
   2   8   9     7709.40     7660.28    350.37 o 
   3   8   9     6369.57     6440.00    332.27 o 
   4   8   9      168.81      465.41    219.75 o 
   5   8   9    29388.41    29817.55    658.57 o 
   6   8   9     7637.40     7022.78    404.97 o 
   7   8   9    14041.42    14418.07    534.37 o 
   8   8   9     1001.40      859.26    265.87 o 
   9   8   9    19863.66    19529.03    628.10 o 
  10   8   9     1191.23     1236.40    321.67 o 
  11   8   9     5714.32     5599.19    630.86 o 
  12   8   9      404.30      226.46    311.73 o 
   1   9   9    69179.85    68155.45    975.64 o 
   2   9   9     4686.16     5169.07    339.54 o 
   3   9   9    50388.28    50715.98    814.89 o 
   4   9   9     3111.35     3158.27    305.68 o 
   5   9   9    46171.44    46021.91    832.18 o 
   6   9   9     2422.44     2657.15    304.47 o 
   7   9   9    26356.49    25662.03    747.12 o 
   8   9   9    11224.20    11224.98    548.68 o 
   9   9   9    30734.87    29719.40    821.29 o 
  10   9   9     2282.64     2131.93    420.10 o 
  11   9   9     9215.53     8681.70    627.11 o 
  12   9   9      180.23      736.16    368.35 o 
   0  10   9       99.27      -34.72    329.40 o 
   1  10   9      372.24      599.02    267.09 o 
   2  10   9     3197.73     3532.79    337.92 o 
   3  10   9      286.47      365.37    267.85 o 
   4  10   9    15009.44    14466.94    538.79 o 
   5  10   9      951.28     1419.63    279.24 o 
   6  10   9    12348.84    12406.52    600.26 o 
   7  10   9      224.13      529.65    274.65 o 
   8  10   9     2852.94     2966.97    367.35 o 
   9  10   9      587.11      389.05    292.31 o 
  10  10   9     1173.04     1363.93    360.73 o 
  11  10   9     4238.91     3898.65    483.07 o 
   1  11   9    81996.16    81525.96   1292.31 o 
   2  11   9    17287.82    16460.21    587.42 o 
   3  11   9    44090.04    43743.37    903.40 o 
   4  11   9    11705.85    11488.60    625.33 o 
   5  11   9    16784.71    16666.51    647.58 o 
   6  11   9       65.73     -126.13    281.75 o 
   7  11   9    14842.44    15142.21    707.28 o 
   8  11   9     2173.25     1654.56    378.50 o 
   9  11   9     3523.64     3546.34    440.32 o 
  10  11   9      711.34      886.77    364.47 o 
   0  12   9     7062.10     6963.97    629.81 o 
   1  12   9     1639.97     1609.93    314.89 o 
   2  12   9     3002.12     3230.31    408.76 o 
   3  12   9     1088.19     1235.90    309.29 o 
   4  12   9     1136.19     1218.75    319.34 o 
   5  12   9      402.02      186.04    287.28 o 
   6  12   9     6146.90     5511.21    558.40 o 
   7  12   9       55.38      348.84    315.45 o 
   8  12   9      189.31       51.57    305.36 o 
   9  12   9     2641.19     2338.01    424.64 o 
  10  12   9     3388.46     3387.48    457.94 o 
   1  13   9    72976.50    75116.96   1378.58 o 
   2  13   9    11156.66    12159.65    556.90 o 
   3  13   9    87650.16    88910.27   1687.89 o 
   4  13   9     2938.71     2585.60    383.05 o 
   5  13   9    64656.89    66188.41   1609.94 o 
   6  13   9     2253.28     2183.19    408.19 o 
   7  13   9    20610.33    20226.00    814.36 o 
   8  13   9     8688.58     9190.63    613.09 o 
   9  13   9     2811.73     3489.34    459.15 o 
   0  14   9    15693.19    15355.46   1084.69 o 
   1  14   9      703.52      590.10    300.67 o 
   2  14   9    10819.97     9984.67    564.40 o 
   3  14   9      167.61       57.50    282.94 o 
   4  14   9      219.17      -76.35    274.38 o 
   5  14   9     3483.70     3491.02    443.32 o 
   6  14   9     1397.33     1827.14    413.75 o 
   7  14   9      328.15      248.68    350.59 o 
   1  15   9     6039.52     6255.16    465.09 o 
   2  15   9     7199.35     7154.94    509.14 o 
   3  15   9     7703.71     8782.95    595.98 o 
   4  15   9     3143.82     3138.30    591.81 o 
   5  15   9     6796.21     6725.35    599.87 o 
   6  15   9      715.53      555.37    382.11 o 
   0  16   9     4909.62     5975.64    755.65 o 
   1  16   9      397.11      734.92    354.61 o 
   2  16   9       29.35     -561.75    318.55 o 
   3  16   9      104.93     -323.68    343.13 o 
   4  16   9     9442.08     9946.49    770.55 o 
   0   0  10     9695.88    11026.46    998.25 o 
   1   0  10     5992.33     5868.48    404.95 o 
   2   0  10     5140.43     5178.83    372.44 o 
   3   0  10    47564.42    46555.49   1193.72 o 
   4   0  10   118147.44   115290.75   2133.16 o 
   5   0  10    38267.63    38512.90   1174.52 o 
   6   0  10    24426.63    23227.19   1234.65 o 
   7   0  10    18763.15    18307.59    913.48 o 
   8   0  10      306.56      230.58    466.74 o 
   9   0  10    11618.70    10406.61    854.79 o 
  10   0  10    48638.04    44629.86   1546.76 o 
  11   0  10    35072.34    31865.04   1632.92 o 
  12   0  10     8731.44    10374.00    928.15 o 
  13   0  10    43118.66    40456.53   2011.26 o 
  14   0  10     3206.98     4159.53    759.69 o 
   1   1  10   123312.31   119927.87   1355.45 o 
   2   1  10    35315.46    35431.02    660.46 o 
   3   1  10    36920.68    37398.54    670.75 o 
   4   1  10    34654.64    33598.52    893.61 o 
   5   1  10     5749.79     5754.97    352.93 o 
   6   1  10     3151.09     3060.93    294.31 o 
   7   1  10    20393.87    19555.28    734.06 o 
   8   1  10     1461.95     1036.63    308.00 o 
   9   1  10    51554.30    51812.76   1156.89 o 
  10   1  10        6.83     -546.27    283.62 o 
  11   1  10    35851.48    34297.61    999.40 o 
  12   1  10     6414.79     6775.94    556.40 o 
  13   1  10    10789.38    11110.05    749.41 o 
  14   1  10     4692.74     4216.27    556.84 o 
   0   2  10   149721.53   151125.17   2282.09 o 
   1   2  10     5207.27     4903.28    267.62 o 
   2   2  10    17983.88    17548.93    424.81 o 
   3   2  10     6248.19     6711.28    423.89 o 
   4   2  10     7398.39     7591.73    365.80 o 
   5   2  10        3.21      336.88    193.85 o 
   6   2  10    24490.74    23753.41    617.25 o 
   7   2  10     7240.26     7258.72    432.60 o 
   8   2  10     3273.91     3228.07    474.37 o 
   9   2  10     8480.50     9153.50    568.23 o 
  10   2  10     2407.46     2217.68    392.71 o 
  11   2  10      635.02      780.04    353.88 o 
  12   2  10       80.70      785.21    355.13 o 
  13   2  10     1046.21     1004.40    385.70 o 
   1   3  10    11603.82    12477.95    474.51 o 
   2   3  10     2147.74     2137.07    199.06 o 
   3   3  10    55749.65    55822.82    879.64 o 
   4   3  10     3881.92     3430.96    270.20 o 
   5   3  10    79765.10    78771.04   1099.13 o 
   6   3  10    32652.84    32224.46    722.57 o 
   7   3  10    63120.22    60695.39   1100.21 o 
   8   3  10    80709.46    76038.38   1417.72 o 
   9   3  10    21921.63    21879.03    878.04 o 
  10   3  10    15936.99    16423.04    739.38 o 
  11   3  10     8391.85     8569.10    619.02 o 
  12   3  10       10.59      127.17    323.53 o 
  13   3  10    11124.96     9751.16    659.59 o 
   0   4  10    70951.40    69880.77   1338.52 o 
   1   4  10      251.92      632.62    181.10 o 
   2   4  10    31217.44    31577.29    585.50 o 
   3   4  10      748.85     1226.25    232.42 o 
   4   4  10     5630.38     5969.56    343.22 o 
   5   4  10    15388.05    15256.86    500.40 o 
   6   4  10     6393.90     6101.70    348.19 o 
   7   4  10    67152.68    63923.18   1146.22 o 
   8   4  10      219.42      348.16    302.29 o 
   9   4  10    49853.42    46170.98   1097.02 o 
  10   4  10     4818.95     5331.53    494.98 o 
  11   4  10    19760.55    20813.01    818.48 o 
  12   4  10      212.38      102.89    348.04 o 
  13   4  10     8589.29     8430.70    622.65 o 
   1   5  10    27557.49    27994.11    567.71 o 
   2   5  10    41915.81    42124.41    703.11 o 
   3   5  10    68741.40    70196.73   1044.65 o 
   4   5  10    35061.95    33952.01    693.83 o 
   5   5  10    98161.63    93447.13   1260.89 o 
   6   5  10     1288.17     1128.62    256.77 o 
   7   5  10    50178.48    49231.81    930.04 o 
   8   5  10     1320.87     1615.31    307.64 o 
   9   5  10     6059.15     5419.06    479.58 o 
  10   5  10      324.89      223.81    340.65 o 
  11   5  10     1233.82     1363.42    386.15 o 
  12   5  10     9432.25     9565.75    640.52 o 
  13   5  10     3943.08     3752.74    500.89 o 
   0   6  10     8007.37     8000.48    490.95 o 
   1   6  10     5779.11     6248.29    320.41 o 
   2   6  10    10911.15    11680.99    398.06 o 
   3   6  10    21619.83    21705.28    634.86 o 
   4   6  10    28598.00    28596.93    648.83 o 
   5   6  10     8167.45     7853.49    405.13 o 
   6   6  10    15711.13    15639.66    543.45 o 
   7   6  10      676.50      852.30    241.16 o 
   8   6  10      126.78       32.00    277.28 o 
   9   6  10       54.51     -501.97    263.26 o 
  10   6  10    26511.39    25652.32    992.23 o 
  11   6  10     2009.13     2429.82    414.93 o 
  12   6  10    21565.78    21668.02    850.35 o 
  13   6  10     3164.31     3188.66    468.73 o 
   1   7  10    85053.52    85396.56   1129.26 o 
   2   7  10    51526.65    50650.06    815.80 o 
   3   7  10    49697.39    49540.25    924.37 o 
   4   7  10    20256.83    20927.64    575.90 o 
   5   7  10    25644.00    25332.02    810.20 o 
   6   7  10       10.98      264.00    232.05 o 
   7   7  10    30254.28    29067.10    725.94 o 
   8   7  10     3384.68     3731.27    371.37 o 
   9   7  10    35619.87    32835.39    983.05 o 
  10   7  10     3868.02     4014.62    452.78 o 
  11   7  10    33154.64    30203.09   1004.54 o 
  12   7  10     6278.73     5856.14    539.47 o 
   0   8  10    47918.25    48630.76   1419.55 o 
   1   8  10    10842.76    10705.61    405.34 o 
   2   8  10     8571.96     8812.08    380.64 o 
   3   8  10    16309.73    15363.37    512.81 o 
   4   8  10      931.82      979.62    244.20 o 
   5   8  10     3842.24     4166.52    329.64 o 
   6   8  10     6873.49     6764.73    545.98 o 
   7   8  10      311.23      726.71    267.78 o 
   8   8  10      232.29      371.66    255.08 o 
   9   8  10     3981.33     3932.22    406.65 o 
  10   8  10       60.13      -46.44    289.74 o 
  11   8  10    26255.65    23693.04    851.59 o 
  12   8  10      836.19     1260.61    424.08 o 
   1   9  10    78044.15    77806.12   1149.53 o 
   2   9  10     2508.91     2334.53    277.99 o 
   3   9  10    45322.75    45940.12    850.34 o 
   4   9  10     1344.27     1061.95    272.35 o 
   5   9  10    10300.64    10771.22    492.42 o 
   6   9  10    41891.52    41542.79    943.72 o 
   7   9  10     5853.90     5508.42    435.34 o 
   8   9  10    37033.09    36162.75    896.95 o 
   9   9  10     9139.00    10045.64    543.29 o 
  10   9  10     6279.63     7014.41    561.96 o 
  11   9  10     8654.55     8864.74    638.02 o 
   0  10  10    12934.40    12914.51    959.29 o 
   1  10  10       87.63      295.95    254.42 o 
   2  10  10    11547.70    11402.42    510.56 o 
   3  10  10     1980.69     2185.40    345.65 o 
   4  10  10     2276.54     2125.13    357.19 o 
   5  10  10     1429.38     1675.34    360.67 o 
   6  10  10     1500.21     1440.90    315.59 o 
   7  10  10    11007.61    11721.99    570.77 o 
   8  10  10     2507.31     2405.72    349.41 o 
   9  10  10     4635.27     4845.72    432.54 o 
  10  10  10     1655.53     1082.11    394.71 o 
  11  10  10      701.55      249.88    384.84 o 
   1  11  10    55118.77    57039.71   1061.59 o 
   2  11  10    17362.15    17944.62    686.75 o 
   3  11  10    80284.73    79380.03   1396.44 o 
   4  11  10    12583.28    13253.28    616.10 o 
   5  11  10    61991.38    64456.74   1346.99 o 
   6  11  10      477.24      294.73    308.12 o 
   7  11  10    35886.30    35124.30   1001.59 o 
   8  11  10       96.09      -36.49    306.96 o 
   9  11  10    10176.47    11524.76    678.56 o 
  10  11  10     1260.68     1543.54    510.03 o 
   0  12  10     1506.84     1924.40    449.66 o 
   1  12  10     1318.90     1424.87    317.29 o 
   2  12  10    19494.17    19302.85    719.69 o 
   3  12  10      825.47      588.07    303.19 o 
   4  12  10     9569.07    10580.94    579.63 o 
   5  12  10      649.32      910.87    358.23 o 
   6  12  10    11979.75    11151.89    652.60 o 
   7  12  10     7728.08     7782.91    580.34 o 
   8  12  10     1822.06     1497.04    400.45 o 
   9  12  10     9215.18    10051.80    640.59 o 
   1  13  10     4609.33     5043.52    416.65 o 
   2  13  10     5850.20     5692.54    571.03 o 
   3  13  10    11820.00    12317.28    627.80 o 
   4  13  10     4790.00     5538.60    463.53 o 
   5  13  10    20187.46    21062.10    900.73 o 
   6  13  10     1294.73      973.22    367.00 o 
   7  13  10     8371.27     8769.99    738.55 o 
   8  13  10        2.42      -34.93    417.43 o 
   0  14  10    17582.35    16408.70    912.76 o 
   1  14  10      292.30      165.20    281.59 o 
   2  14  10     8033.84     8167.99    549.71 o 
   3  14  10      575.16      890.80    341.08 o 
   4  14  10     1555.96     1605.64    360.23 o 
   5  14  10       17.55      -97.95    311.78 o 
   6  14  10      241.75      371.06    357.94 o 
   7  14  10      377.49        5.03    355.02 o 
   1  15  10    54239.20    54666.79   1195.57 o 
   2  15  10     1165.96     1088.82    349.97 o 
   3  15  10    37577.72    36044.48   1034.95 o 
   4  15  10     2124.17     2363.37    449.95 o 
   5  15  10    19216.71    19037.95    893.30 o 
   0  16  10    12646.19    12924.48   1009.87 o 
   1  16  10      329.16      216.36    398.99 o 
   2  16  10     2872.75     3152.77    498.42 o 
   1   1  11   101352.14    97172.32   1254.95 o 
   2   1  11     8448.80     8281.76    364.02 o 
   3   1  11   103410.02   101118.53   1296.16 o 
   4   1  11    12852.48    12599.24    484.23 o 
   5   1  11    73426.21    73525.13   1150.80 o 
   6   1  11    13663.33    12294.11    485.24 o 
   7   1  11    41631.33    40208.87   1176.34 o 
   8   1  11    11187.23    11468.17    616.37 o 
   9   1  11    20010.19    19568.73    775.16 o 
  10   1  11     4550.85     4423.30    466.49 o 
  11   1  11     2859.71     2888.30    420.81 o 
  12   1  11      582.59      468.97    336.66 o 
  13   1  11     3687.66     3681.13    504.65 o 
   0   2  11    59167.88    60884.25   1343.17 o 
   1   2  11     1002.57     1118.31    206.88 o 
   2   2  11    31460.36    31905.55    609.95 o 
   3   2  11     3526.19     3838.09    304.96 o 
   4   2  11     8199.98     8706.96    371.48 o 
   5   2  11     3844.06     3715.95    325.45 o 
   6   2  11      232.08      -56.04    225.93 o 
   7   2  11     4344.49     4532.83    379.03 o 
   8   2  11      837.85      780.80    317.30 o 
   9   2  11    14271.27    13775.93    682.38 o 
  10   2  11      777.60      873.27    338.43 o 
  11   2  11    10926.08    10699.73    649.80 o 
  12   2  11     5007.91     4486.09    503.88 o 
  13   2  11    16449.28    15508.85    887.84 o 
   1   3  11    45320.92    44776.94    732.41 o 
   2   3  11      277.62      536.94    212.85 o 
   3   3  11    47483.38    47023.67    821.03 o 
   4   3  11       61.20       84.28    200.11 o 
   5   3  11    36814.13    36394.27    780.61 o 
   6   3  11     3639.08     3882.94    372.17 o 
   7   3  11    34525.21    33085.00    825.71 o 
   8   3  11     1639.54     1520.55    353.60 o 
   9   3  11    12313.14    10511.94    616.70 o 
  10   3  11      422.90      478.72    332.83 o 
  11   3  11     7218.07     6700.20    550.29 o 
  12   3  11      151.76      576.54    361.27 o 
  13   3  11     2080.61     1893.03    440.41 o 
   0   4  11     8887.91     9104.12    504.08 o 
   1   4  11     4128.22     4436.70    275.07 o 
   2   4  11    16096.10    15993.09    498.07 o 
   3   4  11     1077.84      818.63    239.73 o 
   4   4  11    19955.63    18049.95    525.82 o 
   5   4  11        1.20      389.37    226.10 o 
   6   4  11      663.63      657.54    259.57 o 
   7   4  11    13488.64    13092.19    840.54 o 
   8   4  11     3147.55     2906.16    398.35 o 
   9   4  11     1544.31     1509.78    368.40 o 
  10   4  11     5902.73     6422.19    600.62 o 
  11   4  11     1730.28     1878.57    402.83 o 
  12   4  11     3434.22     2569.54    449.70 o 
  13   4  11      802.92      456.93    365.90 o 
   1   5  11   170801.48   166681.98   1807.48 o 
   2   5  11      525.32      558.14    213.70 o 
   3   5  11   106428.91   103321.63   1368.53 o 
   4   5  11    13836.21    13395.99    504.77 o 
   5   5  11    40684.35    40899.50    791.36 o 
   6   5  11    14825.52    14860.33    586.86 o 
   7   5  11    22418.74    21008.78    772.96 o 
   8   5  11     6803.12     6994.29    553.64 o 
   9   5  11    20456.78    19501.09    771.55 o 
  10   5  11      579.86      503.64    330.99 o 
  11   5  11    12842.54    12798.08    689.14 o 
  12   5  11      324.56     -401.74    313.28 o 
   0   6  11     2133.61     2450.14    349.05 o 
   1   6  11      216.97      772.82    205.58 o 
   2   6  11     1690.06     2100.24    283.52 o 
   3   6  11    29647.02    29446.80    676.80 o 
   4   6  11     4376.62     3806.04    331.79 o 
   5   6  11     2488.76     3002.72    311.20 o 
   6   6  11     7313.60     7388.23    434.52 o 
   7   6  11    11077.79    10931.66    530.53 o 
   8   6  11       36.38      572.01    278.98 o 
   9   6  11     2574.04     2550.61    409.28 o 
  10   6  11       28.06       43.29    324.45 o 
  11   6  11    27083.38    27198.10   1131.00 o 
  12   6  11     1544.81      926.16    370.76 o 
   1   7  11    20630.69    20529.22    530.94 o 
   2   7  11     5249.07     4982.90    365.44 o 
   3   7  11     8620.64     9936.38    451.59 o 
   4   7  11     9301.82     9495.41    443.12 o 
   5   7  11     3788.74     4190.27    346.94 o 
   6   7  11    14267.33    14544.55    552.76 o 
   7   7  11     7174.97     6862.49    461.86 o 
   8   7  11    11889.56    12538.26    575.07 o 
   9   7  11    17523.17    16900.83    723.85 o 
  10   7  11    11041.84    11009.82    632.71 o 
  11   7  11    24280.48    23105.04    862.55 o 
  12   7  11     2675.95     2099.66    441.38 o 
   0   8  11    20802.29    21087.82    785.94 o 
   1   8  11     5535.36     6089.49    367.09 o 
   2   8  11    14648.62    13711.29    507.70 o 
   3   8  11     8850.92     9326.85    441.50 o 
   4   8  11     3446.33     3599.69    325.98 o 
   5   8  11    11063.97    11398.78    475.01 o 
   6   8  11      345.74       22.15    236.66 o 
   7   8  11      480.90      188.95    252.51 o 
   8   8  11      384.36      165.95    262.94 o 
   9   8  11       50.77      308.07    306.63 o 
  10   8  11     1035.83      636.16    371.03 o 
  11   8  11      677.92      336.18    369.33 o 
   1   9  11    27022.26    26954.74    662.02 o 
   2   9  11     4028.31     4052.18    365.07 o 
   3   9  11    65019.73    65796.31   1145.08 o 
   4   9  11      748.53      507.68    267.99 o 
   5   9  11    76458.07    75804.66   1455.75 o 
   6   9  11        9.92     -288.73    266.28 o 
   7   9  11    53688.09    54667.99   1119.28 o 
   8   9  11       21.69      -44.11    303.90 o 
   9   9  11    10072.43    10637.18    713.90 o 
  10   9  11      483.97      461.99    370.69 o 
   0  10  11     5083.75     4979.20    554.50 o 
   1  10  11        9.86      180.92    243.07 o 
   2  10  11     1740.09     1753.45    341.05 o 
   3  10  11       61.21     -372.02    261.35 o 
   4  10  11      221.84      645.17    305.18 o 
   5  10  11    12737.28    14198.22    695.15 o 
   6  10  11       62.06       94.70    310.98 o 
   7  10  11    38296.01    39531.63   1046.86 o 
   8  10  11     1441.68     1865.90    385.50 o 
   9  10  11    43436.73    43811.54   1197.87 o 
  10  10  11     4723.97     3747.72    494.85 o 
   1  11  11      848.31     1344.56    321.09 o 
   2  11  11     7229.73     7578.52    509.28 o 
   3  11  11     5565.20     6912.03    494.28 o 
   4  11  11    11784.87    12151.89    634.98 o 
   5  11  11    24853.34    23155.59    850.61 o 
   6  11  11     2924.27     3863.71    453.92 o 
   7  11  11    17451.53    17126.59    768.78 o 
   8  11  11     1875.90     1989.17    397.90 o 
   9  11  11     7121.14     7565.23    755.53 o 
   0  12  11       64.88      268.71    388.22 o 
   1  12  11     1050.32     1553.34    345.60 o 
   2  12  11      197.98      231.91    301.51 o 
   3  12  11    10068.53    10662.09    584.62 o 
   4  12  11       29.39     -102.34    295.72 o 
   5  12  11     1307.99     1789.13    391.37 o 
   6  12  11      200.04      212.96    325.64 o 
   7  12  11       20.59      116.63    329.19 o 
   8  12  11     1039.02      887.70    436.46 o 
   1  13  11    46919.46    46547.82   1076.15 o 
   2  13  11      174.08     -369.44    284.23 o 
   3  13  11    19072.79    19645.50    803.45 o 
   4  13  11     3343.75     3162.44    460.77 o 
   5  13  11     5116.11     5079.73    522.38 o 
   6  13  11    14902.59    15135.88    757.44 o 
   7  13  11    11181.67    11883.05    701.80 o 
   0  14  11     1722.66     1708.27    594.78 o 
   1  14  11     9477.81     9618.93    591.89 o 
   2  14  11     3414.93     3436.14    441.21 o 
   3  14  11    13102.25    13671.71    679.27 o 
   4  14  11      186.66       15.60    339.86 o 
   5  14  11    20229.09    21534.55    879.89 o 
   1  15  11    20140.44    21603.24    810.01 o 
   2  15  11     1395.58     1421.57    376.53 o 
   3  15  11     3994.34     3904.16    454.75 o 
   0   0  12     8677.23     9579.51    743.06 o 
   1   0  12    14088.18    13628.86    600.75 o 
   2   0  12    42402.54    41290.54    988.72 o 
   3   0  12    14147.64    14308.44    753.71 o 
   4   0  12      697.16     1157.80    445.05 o 
   5   0  12     3334.80     3380.60    463.01 o 
   6   0  12     6602.08     7016.35    592.97 o 
   7   0  12    35336.50    31215.04   1897.96 o 
   8   0  12      880.17      364.86    642.34 o 
   9   0  12     3729.89     3672.35    616.98 o 
  10   0  12     7819.10     8351.94    812.43 o 
  11   0  12    12456.07    10804.57    927.62 o 
  12   0  12     2125.19     2945.60    626.12 o 
   1   1  12   209833.44   206177.16   2235.94 o 
   2   1  12     9366.64    10300.47    413.03 o 
   3   1  12    75924.98    75092.37   1185.19 o 
   4   1  12     3871.20     3774.99    336.33 o 
   5   1  12    11826.68    12129.62    529.40 o 
   6   1  12      154.76      816.83    253.64 o 
   7   1  12     9407.28     8850.75    562.38 o 
   8   1  12     1297.40     1314.17    342.58 o 
   9   1  12    23922.55    21754.67    824.88 o 
  10   1  12      193.84      255.14    363.94 o 
  11   1  12    26341.37    24793.00    940.29 o 
  12   1  12     4637.89     4435.20    519.37 o 
   0   2  12     7069.23     7726.51    488.15 o 
   1   2  12    18228.98    17757.77    477.04 o 
   2   2  12     1086.89      880.43    224.96 o 
   3   2  12    55999.08    55680.27   1047.07 o 
   4   2  12       58.34      416.21    250.94 o 
   5   2  12     8919.44     9172.49    521.12 o 
   6   2  12    11176.87    11161.33    537.57 o 
   7   2  12     4907.77     4941.22    469.72 o 
   8   2  12      125.42      -93.78    317.59 o 
   9   2  12     1340.25     1065.74    339.87 o 
  10   2  12       75.29      174.11    310.44 o 
  11   2  12     4728.10     4751.45    502.35 o 
  12   2  12     4266.90     3994.74    495.93 o 
   1   3  12    99709.21    97729.27   1276.23 o 
   2   3  12     8914.70     8973.20    408.45 o 
   3   3  12   154930.33   153190.28   1809.28 o 
   4   3  12     2471.31     1982.84    300.49 o 
   5   3  12   193793.72   186402.33   2260.09 o 
   6   3  12     4407.44     4279.24    388.68 o 
   7   3  12    54669.41    52345.27   1172.16 o 
   8   3  12     7227.75     6673.67    518.44 o 
   9   3  12     1131.26     1318.86    354.63 o 
  10   3  12      366.72      794.70    343.98 o 
  11   3  12     5191.04     5321.86    523.42 o 
  12   3  12      317.25      166.11    347.14 o 
   0   4  12     4909.57     4990.50    435.04 o 
   1   4  12    11563.64    11756.04    485.80 o 
   2   4  12     4536.56     5385.09    366.42 o 
   3   4  12    18486.72    19510.99    559.16 o 
   4   4  12    16507.91    16930.38    654.96 o 
   5   4  12      143.65      201.76    245.43 o 
   6   4  12     8954.83     8657.29    490.34 o 
   7   4  12    22702.77    21231.83    701.13 o 
   8   4  12     7123.49     6723.47    590.68 o 
   9   4  12    22265.39    20823.85    943.33 o 
  10   4  12       87.41     -129.12    302.35 o 
  11   4  12     5601.85     5923.70    535.55 o 
  12   4  12      197.89     -123.31    341.57 o 
   1   5  12     2989.90     3448.19    309.12 o 
   2   5  12      169.86      211.35    218.80 o 
   3   5  12    26527.52    25126.18    640.25 o 
   4   5  12      732.57      762.34    246.47 o 
   5   5  12    64238.10    63635.13   1109.86 o 
   6   5  12      788.12      643.88    278.16 o 
   7   5  12    39907.36    40249.93    936.61 o 
   8   5  12     2941.14     3108.90    426.42 o 
   9   5  12     5647.33     5474.22    496.62 o 
  10   5  12     4891.83     4787.44    486.77 o 
  11   5  12     3931.06     3253.01    455.99 o 
  12   5  12       76.05      786.50    507.94 o 
   0   6  12    18987.50    19375.66    745.54 o 
   1   6  12      652.47      845.26    236.21 o 
   2   6  12     7570.92     7510.74    412.84 o 
   3   6  12     1087.38      735.31    249.30 o 
   4   6  12     4198.50     4340.56    371.58 o 
   5   6  12     8130.78     9531.25    446.04 o 
   6   6  12     1800.82     1563.82    328.76 o 
   7   6  12    38806.66    37791.18    915.88 o 
   8   6  12      740.89      604.25    315.39 o 
   9   6  12    23201.82    22372.59    827.66 o 
  10   6  12     1996.39     1882.08    391.26 o 
  11   6  12      322.45       36.56    334.21 o 
   1   7  12   178062.98   180553.69   2108.39 o 
   2   7  12     1335.29     1666.98    269.04 o 
   3   7  12    52943.39    52101.25    943.66 o 
   4   7  12      802.12     1209.81    271.52 o 
   5   7  12     5772.18     5699.36    409.10 o 
   6   7  12     1173.21      639.13    293.10 o 
   7   7  12    16926.98    16959.78    686.39 o 
   8   7  12      476.93      823.96    337.65 o 
   9   7  12    37641.90    35710.65   1014.07 o 
  10   7  12       48.44      197.63    326.01 o 
  11   7  12    16264.98    16169.61    769.70 o 
   0   8  12    17882.88    18513.54    747.34 o 
   1   8  12     5600.00     5473.56    374.69 o 
   2   8  12     1963.90     2365.29    310.05 o 
   3   8  12    35767.16    36743.19    854.47 o 
   4   8  12     2025.12     2183.58    302.61 o 
   5   8  12    25239.66    26613.97    755.77 o 
   6   8  12      211.03      495.83    278.89 o 
   7   8  12    10323.83    10704.89    550.55 o 
   8   8  12     7784.02     8167.40    511.63 o 
   9   8  12     7951.15     8704.31    642.42 o 
  10   8  12     3595.76     2842.46    469.52 o 
   1   9  12    11292.35    12627.27    599.01 o 
   2   9  12     1751.79     1446.26    294.18 o 
   3   9  12     1262.51     1172.43    296.35 o 
   4   9  12     2974.14     2989.02    356.49 o 
   5   9  12     2355.59     2544.78    436.50 o 
   6   9  12      778.17     1126.92    340.83 o 
   7   9  12     5030.82     5430.14    485.26 o 
   8   9  12      115.64      -88.57    286.49 o 
   9   9  12    39329.27    37032.54   1215.51 o 
  10   9  12       11.56       46.07    337.22 o 
   0  10  12      364.66      208.01    443.11 o 
   1  10  12     3461.05     4016.95    407.56 o 
   2  10  12     1927.37     2374.57    369.25 o 
   3  10  12    11740.71    12146.52    601.15 o 
   4  10  12     8225.59     8075.63    524.33 o 
   5  10  12     1382.77     1868.46    388.16 o 
   6  10  12      232.87      213.81    332.39 o 
   7  10  12      827.93     1069.15    402.13 o 
   8  10  12      412.96       98.22    354.29 o 
   9  10  12     1315.05     1556.51    489.31 o 
   1  11  12     3124.03     3621.72    413.46 o 
   2  11  12      107.85      -21.05    284.35 o 
   3  11  12    24303.09    24464.69    800.52 o 
   4  11  12       35.51      124.04    307.27 o 
   5  11  12    43007.64    43261.11   1165.68 o 
   6  11  12     1904.81     1928.14    500.82 o 
   7  11  12    25698.54    24962.88   1033.52 o 
   8  11  12     3506.66     4775.02    536.28 o 
   0  12  12     1042.11      808.84    532.00 o 
   1  12  12      193.63      -20.05    356.13 o 
   2  12  12     5006.57     5500.83    474.72 o 
   3  12  12     1221.29     1137.62    391.96 o 
   4  12  12     2770.94     2826.24    438.31 o 
   5  12  12    24716.36    26538.07    942.20 o 
   6  12  12     8795.93     8574.16    617.43 o 
   7  12  12    53226.57    54756.47   1387.10 o 
   1  13  12      312.26      100.02    341.26 o 
   2  13  12      788.90     1064.44    364.89 o 
   3  13  12     3901.74     4000.19    452.70 o 
   4  13  12      136.55      114.67    347.70 o 
   5  13  12    13030.14    13249.88    735.56 o 
   6  13  12      135.81      -28.14    355.71 o 
   0  14  12     1132.51     1052.17    593.47 o 
   1  14  12     3559.70     3490.06    482.21 o 
   2  14  12      219.30      317.62    336.91 o 
   3  14  12     9850.09     9808.26    611.39 o 
   4  14  12       93.81      565.35    372.66 o 
   1   1  13    90966.44    93195.46   1283.11 o 
   2   1  13     2982.05     3149.78    330.26 o 
   3   1  13    72397.28    72410.11   1367.96 o 
   4   1  13     6531.32     6542.48    418.35 o 
   5   1  13    37806.93    37720.96    833.81 o 
   6   1  13    11798.06    12204.09    671.00 o 
   7   1  13    22001.34    21438.68    806.27 o 
   8   1  13    18596.79    18200.40    771.98 o 
   9   1  13     4583.37     4972.12    494.36 o 
  10   1  13     8012.22     7734.99    652.34 o 
  11   1  13     4317.21     4225.74    501.97 o 
  12   1  13     6608.82     6397.62    579.11 o 
   0   2  13      356.51      130.20    284.79 o 
   1   2  13     2163.68     2256.02    282.11 o 
   2   2  13     1700.57     2131.36    292.88 o 
   3   2  13      137.84       96.91    236.46 o 
   4   2  13     4493.36     4406.04    367.11 o 
   5   2  13      671.71      790.34    268.34 o 
   6   2  13    11966.36    11319.79    554.45 o 
   7   2  13     2211.10     1687.00    364.44 o 
   8   2  13    12170.75    11305.01    653.76 o 
   9   2  13     2247.84     1500.86    379.06 o 
  10   2  13    12158.68    11687.47    679.31 o 
  11   2  13     7316.50     8126.94    608.87 o 
   1   3  13    35782.37    35583.43    780.04 o 
   2   3  13      426.01      464.54    238.03 o 
   3   3  13    19871.18    20738.74    636.82 o 
   4   3  13       20.47     -289.85    268.35 o 
   5   3  13    23009.64    23279.65    777.13 o 
   6   3  13     3821.82     3904.50    460.76 o 
   7   3  13    21273.39    19422.13    778.29 o 
   8   3  13     2545.06     2082.22    400.71 o 
   9   3  13    17623.27    18490.35    796.88 o 
  10   3  13     3039.40     2722.46    434.12 o 
  11   3  13     3669.85     3688.99    501.41 o 
   0   4  13     2893.96     3122.30    487.12 o 
   1   4  13      104.39      266.76    241.30 o 
   2   4  13     5962.99     5679.70    381.21 o 
   3   4  13     2274.06     1806.31    312.82 o 
   4   4  13     5292.22     5556.16    402.97 o 
   5   4  13    21366.74    21030.99    666.00 o 
   6   4  13     2533.03     2410.04    493.30 o 
   7   4  13    11352.85    11956.00    647.43 o 
   8   4  13      172.76       30.38    285.19 o 
   9   4  13     7457.63     6991.36    548.41 o 
  10   4  13     2839.68     2694.66    432.28 o 
  11   4  13     1235.41      937.39    377.72 o 
   1   5  13    77306.72    79117.50   1200.13 o 
   2   5  13    12403.08    13041.47    646.84 o 
   3   5  13    81087.73    80823.29   1215.88 o 
   4   5  13    22547.89    22029.13    770.13 o 
   5   5  13    59198.79    58887.64   1149.67 o 
   6   5  13    12339.81    11150.57    561.21 o 
   7   5  13    11495.79    10923.86    619.47 o 
   8   5  13     8163.66     8047.62    873.86 o 
   9   5  13     3781.88     4577.78    478.02 o 
  10   5  13     6554.45     6285.38    546.15 o 
  11   5  13     4785.32     4794.36    518.63 o 
   0   6  13    23395.07    22886.81    986.51 o 
   1   6  13     4690.46     4780.18    359.75 o 
   2   6  13    17645.46    18375.49    587.98 o 
   3   6  13     4520.53     4691.53    361.80 o 
   4   6  13     9772.59     9724.67    535.55 o 
   5   6  13    12309.95    13537.41    630.82 o 
   6   6  13     2345.63     2482.60    356.73 o 
   7   6  13     1847.61     1509.25    324.30 o 
   8   6  13     9006.02     7722.89    565.29 o 
   9   6  13    20015.65    18707.45    794.38 o 
  10   6  13     9092.24     9623.26    631.29 o 
   1   7  13     7870.97     7970.28    434.87 o 
   2   7  13      584.75      721.34    245.27 o 
   3   7  13     2514.88     2631.93    325.81 o 
   4   7  13       83.55      246.07    250.37 o 
   5   7  13     4720.42     5141.31    429.84 o 
   6   7  13     4791.51     4597.63    429.49 o 
   7   7  13     7422.17     7154.43    490.57 o 
   8   7  13     9143.84    10460.83    963.11 o 
   9   7  13    23295.02    22346.07    850.23 o 
  10   7  13     1825.61     1923.08    419.72 o 
   0   8  13    31850.10    32043.03   1184.86 o 
   1   8  13       82.60      355.32    271.59 o 
   2   8  13    10679.29    11193.57    499.91 o 
   3   8  13     9440.83     9903.93    516.96 o 
   4   8  13       38.05      140.21    253.25 o 
   5   8  13     1772.17     1915.39    447.24 o 
   6   8  13     1399.96     1274.31    315.99 o 
   7   8  13     2918.43     2656.94    425.54 o 
   8   8  13     1937.42     1825.06    422.12 o 
   9   8  13      628.69     2078.36    438.20 o 
   1   9  13    27135.95    27086.94    927.27 o 
   2   9  13     1383.30     1533.44    327.29 o 
   3   9  13    30059.89    30000.23   1165.83 o 
   4   9  13      530.99      215.36    269.15 o 
   5   9  13    44675.16    43913.80   1095.86 o 
   6   9  13     3678.86     4317.14    454.65 o 
   7   9  13    20181.42    20556.26    790.91 o 
   8   9  13     5970.03     6529.19    624.79 o 
   9   9  13    14451.95    14577.43    862.64 o 
   0  10  13    14644.71    14815.73   1054.97 o 
   1  10  13      137.77     -132.81    324.14 o 
   2  10  13    21557.28    22799.29    785.73 o 
   3  10  13     6540.14     7248.40    584.42 o 
   4  10  13    29486.33    29304.43    988.95 o 
   5  10  13    14872.62    15566.50    744.44 o 
   6  10  13    24724.32    23822.11    942.24 o 
   7  10  13    26036.72    27581.12   1013.18 o 
   8  10  13     3591.23     4313.54    610.54 o 
   1  11  13      805.03     1135.56    381.80 o 
   2  11  13     7722.65     8773.31    618.94 o 
   3  11  13     4775.37     5448.79    481.62 o 
   4  11  13    10020.27    10384.58    646.06 o 
   5  11  13    11194.04    11319.78    760.27 o 
   6  11  13     1846.27     1834.81    552.27 o 
   7  11  13    10703.90    12431.20    897.67 o 
   0  12  13     8815.01     8268.67    927.72 o 
   1  12  13       94.43      555.97    360.98 o 
   2  12  13     2589.43     2996.03    534.35 o 
   3  12  13      664.65      768.32    339.64 o 
   4  12  13     1247.90      666.32    374.83 o 
   5  12  13     4684.50     6199.31    553.64 o 
   6  12  13     2305.97     2362.08    475.95 o 
   1  13  13    23218.40    24254.41   1071.67 o 
   2  13  13     1512.63     1428.39    426.93 o 
   3  13  13     5859.50     6858.49    578.94 o 
   4  13  13      143.27      -74.60    354.89 o 
   0   0  14    33700.29    33986.89   2209.64 o 
   1   0  14       71.52      474.99    343.93 o 
   2   0  14      747.10     1444.67    647.02 o 
   3   0  14     5979.12     5494.05    618.42 o 
   4   0  14     3468.04     3535.34    503.56 o 
   5   0  14     5173.00     4713.22    619.54 o 
   6   0  14     3615.99     3641.46    623.14 o 
   7   0  14    10601.11    10379.97    893.19 o 
   8   0  14    32478.93    30475.46   1375.80 o 
   9   0  14    26019.35    24057.72   1498.94 o 
  10   0  14    53667.21    50194.83   2017.29 o 
  11   0  14    21512.52    20514.22   1791.89 o 
   1   1  14    10206.79    10002.11    476.96 o 
   2   1  14    35400.83    35729.79    822.87 o 
   3   1  14    26247.82    26606.52    826.21 o 
   4   1  14    35307.26    36930.73    847.99 o 
   5   1  14    38140.28    38333.10   1007.16 o 
   6   1  14     5052.38     5373.74    483.06 o 
   7   1  14    15566.79    15229.02    726.11 o 
   8   1  14      254.96      162.90    319.59 o 
   9   1  14     5434.32     5078.30    515.28 o 
  10   1  14     4097.36     3779.91    488.50 o 
  11   1  14     4294.73     3378.39    492.12 o 
   0   2  14    47430.81    49729.39   2280.18 o 
   1   2  14      407.09      438.87    243.54 o 
   2   2  14    29907.20    29923.95    755.18 o 
   3   2  14      592.54      232.95    262.57 o 
   4   2  14    10676.77    11109.66    519.70 o 
   5   2  14     1620.81     1360.76    297.41 o 
   6   2  14     5935.74     6992.65    483.41 o 
   7   2  14      444.69      243.56    378.81 o 
   8   2  14     1420.17      904.48    341.63 o 
   9   2  14      109.99     -344.44    306.65 o 
  10   2  14     4592.09     5498.91    534.23 o 
  11   2  14       44.71      844.25    389.08 o 
   1   3  14    37741.54    37925.59    941.99 o 
   2   3  14     1524.39     1892.40    346.98 o 
   3   3  14    20876.79    21831.78    671.87 o 
   4   3  14     3911.20     3716.74    369.23 o 
   5   3  14    13837.18    13222.89    638.66 o 
   6   3  14    52545.46    52673.45   1103.28 o 
   7   3  14    14052.53    13518.65    734.43 o 
   8   3  14    66976.66    64907.98   1386.15 o 
   9   3  14    16151.30    15140.12    757.13 o 
  10   3  14    28659.54    27494.46    960.20 o 
   0   4  14     5790.05     8046.08    856.21 o 
   1   4  14     1460.39     1514.95    310.74 o 
   2   4  14     1771.33     2031.10    309.11 o 
   3   4  14     6996.89     6919.60    446.64 o 
   4   4  14    35087.66    35245.04   1104.25 o 
   5   4  14     8273.51     8246.48    510.05 o 
   6   4  14    53139.39    51617.90   1098.88 o 
   7   4  14     5863.99     6235.29    527.69 o 
   8   4  14     7524.09     6845.26    548.65 o 
   9   4  14     7928.46     7390.86    577.74 o 
  10   4  14     1129.72      926.60    418.28 o 
   1   5  14    23989.14    25573.77    736.49 o 
   2   5  14    29107.00    30759.86    736.91 o 
   3   5  14    14407.45    15096.59    594.73 o 
   4   5  14    13321.55    13631.81    579.45 o 
   5   5  14     9779.77    10304.73    554.01 o 
   6   5  14      133.45      608.75    296.03 o 
   7   5  14     5398.50     6290.17    594.46 o 
   8   5  14    11556.35    11883.06    672.59 o 
   9   5  14     5630.99     5434.36    527.69 o 
  10   5  14      147.22      293.87    346.93 o 
   0   6  14        9.37      138.59    410.66 o 
   1   6  14      719.77      554.18    281.92 o 
   2   6  14     6110.69     6463.25    411.11 o 
   3   6  14      200.99      228.57    408.24 o 
   4   6  14    17402.50    17711.34    760.26 o 
   5   6  14      790.25      778.76    353.80 o 
   6   6  14    10987.65    12133.25    597.94 o 
   7   6  14     3015.56     3558.77    443.73 o 
   8   6  14     1534.96     2438.66    420.69 o 
   9   6  14     1702.25     2400.42    430.57 o 
   1   7  14    29745.63    32158.91    934.89 o 
   2   7  14    22250.06    22518.34    721.70 o 
   3   7  14    14248.14    14061.84    591.16 o 
   4   7  14    25302.11    24881.88    823.76 o 
   5   7  14    19855.22    20013.12    717.40 o 
   6   7  14      444.91      918.81    310.26 o 
   7   7  14    21849.77    22324.05    841.79 o 
   8   7  14      665.26      900.32    353.55 o 
   9   7  14    14545.29    14852.39    747.54 o 
   0   8  14    92038.23    96813.16   2167.88 o 
   1   8  14      248.22     -216.98    267.78 o 
   2   8  14    63904.45    66083.98   1307.16 o 
   3   8  14      498.78      298.73    282.39 o 
   4   8  14     7193.14     8358.46    560.92 o 
   5   8  14     5101.41     4717.70    512.53 o 
   6   8  14     4546.07     4464.45    465.19 o 
   7   8  14    12755.95    13999.31    703.28 o 
   8   8  14     5754.46     5472.82    578.17 o 
   1   9  14    10931.40    11452.60    696.32 o 
   2   9  14     4033.02     4963.39    521.59 o 
   3   9  14    10276.61    10645.37    596.65 o 
   4   9  14       44.42       69.19    313.90 o 
   5   9  14     7355.49     7175.87    781.32 o 
   6   9  14    15954.89    16857.83    832.48 o 
   7   9  14     9666.99     9952.16    809.32 o 
   8   9  14    18975.32    18729.02    882.21 o 
   0  10  14    15214.70    15876.02   1114.27 o 
   1  10  14     1221.16     1106.93    383.96 o 
   2  10  14      198.91      150.82    348.08 o 
   3  10  14     1627.52     1993.46    420.70 o 
   4  10  14      487.91      316.21    357.73 o 
   5  10  14      939.95      648.53    385.13 o 
   6  10  14    11578.06    12323.06    750.41 o 
   7  10  14      196.15      184.32    362.72 o 
   1  11  14    20430.69    21621.76    897.42 o 
   2  11  14     6990.26     6926.22    642.76 o 
   3  11  14    20350.09    21308.85   1190.65 o 
   4  11  14     2244.93     2434.67    476.87 o 
   5  11  14    16383.48    16164.42    841.07 o 
   0  12  14    27375.48    28405.11   1556.46 o 
   1  12  14        9.50     -443.42    347.39 o 
   2  12  14    27327.89    29017.31   1023.67 o 
   3  12  14     2318.51     2995.29    517.13 o 
   4  12  14    55058.53    59563.04   1947.58 o 
   1   1  15     2359.82     1931.69    386.78 o 
   2   1  15     1774.70     2076.19    312.41 o 
   3   1  15     3231.33     3297.64    393.62 o 
   4   1  15     8384.74     8593.22    494.40 o 
   5   1  15     5894.61     6499.17    482.95 o 
   6   1  15     7656.26     7402.36    557.51 o 
   7   1  15     8007.66     7482.24    582.92 o 
   8   1  15    11626.92    11468.14    681.58 o 
   9   1  15    15445.34    15015.39    801.32 o 
  10   1  15    15393.10    14609.52    879.16 o 
   0   2  15     9560.03     9652.55    875.40 o 
   1   2  15     4587.64     4585.89    418.31 o 
   2   2  15    13324.62    13316.31    556.25 o 
   3   2  15     8413.43     8232.21    481.91 o 
   4   2  15    34063.31    33336.37    837.74 o 
   5   2  15    28792.96    29126.52    842.15 o 
   6   2  15    26515.94    24861.73    877.80 o 
   7   2  15    21531.20    22237.97    943.05 o 
   8   2  15    14342.08    15224.39    756.33 o 
   9   2  15    24323.85    23624.98    912.32 o 
  10   2  15    14438.43    13781.35    862.39 o 
   1   3  15    24491.36    23098.25    837.43 o 
   2   3  15     1413.69     1871.64    357.28 o 
   3   3  15    12018.50    13063.68    566.39 o 
   4   3  15      666.93      902.87    293.17 o 
   5   3  15     6651.82     7184.23    515.08 o 
   6   3  15      298.76      324.93    320.84 o 
   7   3  15     9441.09     8922.48    616.28 o 
   8   3  15     2397.89     2638.98    432.38 o 
   9   3  15    11718.84    11889.28    699.16 o 
   0   4  15       92.67      222.06    402.46 o 
   1   4  15     6082.95     6401.63    488.05 o 
   2   4  15     1215.55     1429.17    347.50 o 
   3   4  15      278.39       47.00    294.15 o 
   4   4  15      814.50     1227.49    338.56 o 
   5   4  15    10690.15    10517.26    618.92 o 
   6   4  15      722.80     1234.12    318.53 o 
   7   4  15     4100.33     3819.70    534.91 o 
   8   4  15     2057.22     2469.80    422.78 o 
   9   4  15    17611.18    17059.17    803.26 o 
   1   5  15      977.45      613.50    349.17 o 
   2   5  15     3617.00     3880.26    434.85 o 
   3   5  15     5922.91     6648.81    458.89 o 
   4   5  15    12744.37    13041.45    608.71 o 
   5   5  15    14878.99    15535.00    662.40 o 
   6   5  15    10168.85    10972.90    651.04 o 
   7   5  15    15492.43    14532.33    739.16 o 
   8   5  15     7661.80     7377.09    575.54 o 
   9   5  15     9092.34     9324.49    661.97 o 
   0   6  15    55523.71    57707.75   1611.66 o 
   1   6  15      887.66      685.26    305.57 o 
   2   6  15    31803.29    32020.82    908.41 o 
   3   6  15     1958.04     2200.25    401.83 o 
   4   6  15    10127.40    10682.85    612.64 o 
   5   6  15      365.31      460.68    295.77 o 
   6   6  15    13640.14    13873.17    775.31 o 
   7   6  15    11431.72    13154.17    701.62 o 
   8   6  15    14122.33    14839.50    844.77 o 
   1   7  15    27061.51    27734.51    818.40 o 
   2   7  15      239.20      -67.03    299.50 o 
   3   7  15    32230.02    34165.39    947.52 o 
   4   7  15      144.01      -35.66    293.74 o 
   5   7  15    27381.66    28247.70    971.66 o 
   6   7  15      383.44      168.03    295.88 o 
   7   7  15    13097.93    13139.49    709.40 o 
   8   7  15      697.30     1008.03    463.01 o 
   0   8  15     3595.36     3520.50    685.76 o 
   1   8  15      924.95      980.46    348.29 o 
   2   8  15     1111.02      915.98    372.09 o 
   3   8  15    22137.36    23689.86   1084.60 o 
   4   8  15      150.24      -21.45    301.93 o 
   5   8  15     7740.51     7891.36    561.16 o 
   6   8  15     3889.91     4023.60    582.18 o 
   7   8  15     7767.86     8287.24    667.53 o 
   1   9  15    26626.47    28257.65    984.43 o 
   2   9  15     2190.63     2181.53    476.55 o 
   3   9  15    13994.41    14882.21    895.51 o 
   4   9  15       95.20      208.89    406.45 o 
   5   9  15     5021.05     4772.89    587.23 o 
   6   9  15     3017.76     2671.90    490.59 o 
   0  10  15    30116.67    29349.87   1441.33 o 
   1  10  15      378.18      574.02    381.25 o 
   2  10  15    27588.71    29982.51   1022.93 o 
   3  10  15      528.92      771.58    448.89 o 
   4  10  15    26812.28    25852.53   1142.50 o 
   5  10  15      152.98      170.21    375.96 o 
   1  11  15    36360.59    40498.99   1174.48 o 
   2  11  15     5124.90     5613.21    567.74 o 
   3  11  15    15184.45    17246.84    993.09 o 
   0   0  16    60001.43    61424.73   2651.44 o 
   1   0  16      700.68      910.54    497.64 o 
   2   0  16    74977.67    71125.73   2041.42 o 
   3   0  16      194.12      413.09    407.36 o 
   4   0  16    22849.26    21246.73    999.02 o 
   5   0  16    21281.58    18530.47   1106.08 o 
   6   0  16    41595.78    39666.16   1546.83 o 
   7   0  16    72799.78    70572.67   3252.39 o 
   8   0  16    16994.38    14943.66   1083.39 o 
   1   1  16     5760.85     5467.79    499.73 o 
   2   1  16      458.03      110.12    319.15 o 
   3   1  16     4126.48     4432.91    434.44 o 
   4   1  16      111.24      145.51    272.49 o 
   5   1  16    29989.47    30152.54   1269.75 o 
   6   1  16     1046.98     1195.50    364.35 o 
   7   1  16    16998.45    17842.46    815.35 o 
   8   1  16     2254.81     2260.71    442.90 o 
   0   2  16     1282.69     2060.27    557.14 o 
   1   2  16    11334.67    11325.02    661.02 o 
   2   2  16     3155.49     2547.25    447.66 o 
   3   2  16    26904.44    25045.72    811.42 o 
   4   2  16      145.48      449.87    283.94 o 
   5   2  16     8165.30     8670.61    644.69 o 
   6   2  16     1651.94     1778.54    408.81 o 
   7   2  16      968.33      156.04    351.37 o 
   8   2  16     2669.28     2937.83    459.17 o 
   1   3  16     8895.47     8893.12    647.15 o 
   2   3  16      425.31      242.51    279.30 o 
   3   3  16     1965.47     2609.81    378.22 o 
   4   3  16      168.91     -274.67    270.23 o 
   5   3  16     6803.61     7051.04    536.34 o 
   6   3  16      176.53     -350.50    306.32 o 
   7   3  16     1778.28     1607.66    398.65 o 
   8   3  16      429.68      593.36    366.44 o 
   0   4  16    53842.54    55456.56   1818.10 o 
   1   4  16     7041.69     6247.93    558.19 o 
   2   4  16    42157.18    42908.08   1361.26 o 
   3   4  16    25621.26    24863.32    827.30 o 
   4   4  16    46899.48    46899.37   1438.11 o 
   5   4  16    11820.70    12070.80    619.87 o 
   6   4  16    23017.71    22037.53    857.05 o 
   7   4  16      886.56     1209.99    377.11 o 
   8   4  16    15616.71    16058.35    792.72 o 
   1   5  16    56350.56    58987.42   1315.11 o 
   2   5  16       12.72       56.20    312.24 o 
   3   5  16    17641.46    17910.23   1242.35 o 
   4   5  16     1408.64     1723.37    413.62 o 
   5   5  16      206.91      152.15    349.00 o 
   6   5  16     6476.89     6523.35    561.94 o 
   7   5  16      533.90      -59.12    461.08 o 
   0   6  16      460.84     -446.91    466.13 o 
   1   6  16     2170.38     1340.77    408.76 o 
   2   6  16     3483.90     3935.19    450.44 o 
   3   6  16     2254.10     2053.63    392.94 o 
   4   6  16     3786.56     4747.81    577.07 o 
   5   6  16     8580.93     8585.10    555.29 o 
   6   6  16     1663.95     1296.95    392.20 o 
   7   6  16    35567.27    36935.84   1142.49 o 
   1   7  16      851.65     1158.42    352.84 o 
   2   7  16      979.64      776.57    349.84 o 
   3   7  16    13155.58    13320.88    746.87 o 
   4   7  16      292.65      947.46    362.78 o 
   5   7  16    23227.15    24515.49    978.32 o 
   6   7  16       84.59       29.53    371.68 o 
   0   8  16    27114.33    29645.65   1433.38 o 
   1   8  16     1552.25     2334.90    501.14 o 
   2   8  16    16839.82    17131.28    897.22 o 
   3   8  16     7658.48     7694.61    717.84 o 
   4   8  16    33323.05    35359.08   1232.58 o 
   5   8  16      420.48     1161.22    396.95 o 
   1   9  16     7956.32     8827.88    723.15 o 
   2   9  16     2616.47     2229.86    511.08 o 
   3   9  16    24679.35    25735.19   1127.04 o 
   4   9  16     2817.73     2759.48    544.58 o 
   0  10  16    12809.23    13144.35   1097.16 o 
   1  10  16     2711.70     2727.02    506.60 o 
   2  10  16     1034.67     1533.26    486.04 o 
   1   1  17     3098.72     2565.55    445.52 o 
   2   1  17       25.51       88.50    333.73 o 
   3   1  17     7047.76     7225.91    580.06 o 
   4   1  17     1210.48     1740.12    387.49 o 
   5   1  17     2574.28     2200.65    435.94 o 
   6   1  17     2273.45     2475.59    434.12 o 
   7   1  17     4992.50     5543.92    536.03 o 
   0   2  17    89200.59    92943.25   2465.31 o 
   1   2  17      283.52     -162.73    376.34 o 
   2   2  17    84632.12    82571.97   1619.71 o 
   3   2  17     5105.05     4857.98    512.90 o 
   4   2  17    59314.04    60053.59   1421.94 o 
   5   2  17     1633.31      706.33    410.87 o 
   6   2  17    30582.89    30743.61   1183.46 o 
   7   2  17     5629.92     5853.49    555.89 o 
   1   3  17     5310.15     6356.71    562.45 o 
   2   3  17     2016.47     1750.87    399.51 o 
   3   3  17     4081.97     3723.37    490.65 o 
   4   3  17     2154.58     1070.23    399.00 o 
   5   3  17     3236.80     3703.35    564.12 o 
   6   3  17      840.12     1005.57    396.80 o 
   7   3  17     1158.34     1230.93    399.74 o 
   0   4  17    16578.13    18875.91   1183.83 o 
   1   4  17     1801.65     1667.81    421.36 o 
   2   4  17    13142.94    13523.07    740.69 o 
   3   4  17       15.33      358.77    394.28 o 
   4   4  17     2756.53     3307.81    450.59 o 
   5   4  17      125.53      113.00    371.62 o 
   6   4  17     3464.79     3337.67    648.06 o 
   1   5  17     2282.79     2902.69    473.26 o 
   2   5  17     5264.07     5322.64    545.03 o 
   3   5  17     3664.44     4183.13    479.93 o 
   4   5  17     4734.77     4317.47    484.52 o 
   5   5  17     5112.65     5856.62    534.68 o 
   6   5  17       43.70      487.29    396.46 o 
   0   6  17    25367.19    26511.22   1392.22 o 
   1   6  17      388.51      243.19    384.48 o 
   2   6  17    31150.48    32427.03   1044.73 o 
   3   6  17     1826.19     2108.24    453.02 o 
   4   6  17    29045.97    28487.15   1219.42 o 
   5   6  17     2040.54     2466.26    656.70 o 
   1   7  17     2332.76     2035.53    533.42 o 
   2   7  17      764.68      496.04    385.24 o 
   3   7  17     4868.51     5218.07    593.18 o 
   4   7  17     4530.27     4350.38    558.94 o 
   0   8  17    25318.88    27260.07   2560.42 o 
   1   8  17     3076.22     2984.84    603.35 o 
   2   8  17    17186.55    16764.77    920.00 o 
   0   0  18    53629.59    59346.90   3908.75 o 
   1   0  18     4063.59     4543.73    766.66 o 
   2   0  18    54629.41    55010.29   1846.62 o 
   3   0  18     3796.05     3350.97    699.82 o 
   4   0  18   121209.36   113309.31   3328.52 o 
   5   0  18      122.12      259.08    708.65 o 
   1   1  18     7831.12     7827.23    618.13 o 
   2   1  18    11765.88    10607.95    676.94 o 
   3   1  18     4822.48     5256.15    529.37 o 
   4   1  18     6138.65     7041.82    696.54 o 
   5   1  18     3201.72     2773.57    552.03 o 
   0   2  18    30795.32    29447.15   1844.07 o 
   1   2  18       11.36     -207.20    358.14 o 
   2   2  18     6534.47     7169.98    602.90 o 
   3   2  18      702.23      393.04    375.26 o 
   4   2  18       11.40     -265.68    361.98 o 
   5   2  18      950.44      924.30    498.20 o 
   1   3  18    16654.53    16754.57    885.92 o 
   2   3  18     6234.05     5336.94    571.23 o 
   3   3  18     7887.48     7333.21    644.81 o 
   4   3  18      483.36      -13.57    409.02 o 
   0   4  18   103534.96   104611.82   2965.47 o 
   1   4  18       71.54      -14.77    379.37 o 
   2   4  18    77489.63    78448.02   1775.02 o 
   3   4  18        7.63     -460.31    364.76 o 
   4   4  18    14287.59    13403.18    806.52 o 
   1   5  18     2176.16     1677.21    579.82 o 
   2   5  18    16227.41    17776.25    867.72 o 
   3   5  18      242.29     -865.99    366.14 o 
   0   6  18      748.40     1389.29    629.39 o 
   1   6  18      604.45      795.97    406.62 o 
   1   1  19    13176.79    11452.01    753.09 o 
                                                 
